# Supplementary material for: Zinc-finger antiviral protein (ZAP) is a restriction factor for replication of modified vaccinia virus Ankara (MVA) in human cells
Source: PLoS Pathog. 2020 Aug 31;16(8):e1008845. doi: 10.1371/journal.ppat.1008845 (PMC7485971; doi:10.1371/journal.ppat.1008845)
Supplement: S1 Table — (XLSX) [file ppat.1008845.s008.xlsx]

## Sheet: Sheet1
GeneID	Symbol	description	total.cells.neg.norm	all.w2.integrated.neg.norm	positive.w2.intensity.neg.norm	positive.w2.neg.norm	percent.positive.w2.neg.norm	all.int.z	all.int.z.seed.corrected.z
51639	SF3B14	splicing factor 3B, 14 kDa subunit	22.8893	1814.81	140.189	140.954	523.724	5.20395	5.20395
57461	ISY1	ISY1 splicing factor homolog (S. cerevisiae)	36.4962	1579.17	178.999	161.742	441.329	4.95282	4.59604
23451	SF3B1	splicing factor 3b, subunit 1, 155kDa	46.0467	1542.07	137.957	228.528	425.279	4.9099	4.38487
56949	XAB2	XPA binding protein 2	24.8774	1421.17	154.229	107.443	431.021	4.76248	4.27372
10569	SLU7	SLU7 splicing factor homolog (S. cerevisiae)	42.736	1120.79	151.802	148.757	363.418	4.33376	4.24783
79753	SNIP1	Smad nuclear interacting protein 1	52.8639	986.479	152.177	97.1771	282.262	4.10327	4.10327
10291	SF3A1	splicing factor 3a, subunit 1, 120kDa	49.1426	1183.89	122.552	172.467	366.411	4.43265	4.05306
10946	SF3A3	splicing factor 3a, subunit 3, 60kDa	64.4432	969.608	111.481	196.941	392.466	4.07212	4.05223
22938	SNW1	SNW domain containing 1	49.8231	751.066	140.378	143.981	294.944	3.61098	3.58198
10992	SF3B2	splicing factor 3b, subunit 2, 145kDa	59.0536	742.918	125.445	182.337	306.668	3.59129	3.5784
51340	CRNKL1	crooked neck pre-mRNA splicing factor-like 1 (Drosophila)	45.489	679.116	128.843	157.993	350.394	3.42915	3.42915
6634	SNRPD3	small nuclear ribonucleoprotein D3 polypeptide 18kDa	50.1346	675.699	97.0931	91.4513	281.941	3.42005	3.32589
6635	SNRPE	small nuclear ribonucleoprotein polypeptide E	52.1021	746.66	102.6	166.18	400.732	3.60036	3.31179
3550	IK	IK cytokine, down-regulator of HLA II	55.6452	603.196	108.075	133.578	241.008	3.2151	3.2151
56829	ZC3HAV1	zinc finger CCCH-type, antiviral 1	98.0617	639.861	142.392	278.134	294.746	3.32165	3.21188
51362	CDC40	cell division cycle 40 homolog (S. cerevisiae)	75.202	595.126	124.201	174.721	216.521	3.19078	3.19078
9716	AQR	aquarius homolog (mouse)	50.8043	779.09	138.698	82.7447	222.947	3.67713	3.16218
1659	DHX8	DEAH (Asp-Glu-Ala-His) box polypeptide 8	58.9231	696.044	175.603	141.814	247.34	3.47361	3.14691
23020	SNRNP200	small nuclear ribonucleoprotein 200kDa (U5)	59.8116	548.13	117.961	132.407	198.163	3.04225	3.04225
10262	SF3B4	splicing factor 3b, subunit 4, 49kDa	59.6571	545.437	119.488	163.721	260.086	3.03336	3.03336
83443	SF3B5	splicing factor 3b, subunit 5, 10kDa	63.002	514.943	130.465	192.489	223.03	2.92948	2.92948
23450	SF3B3	splicing factor 3b, subunit 3, 130kDa	60.1803	532.129	129.937	170.37	237.63	2.98876	2.9226
8896	BUD31	BUD31 homolog (S. cerevisiae)	55.7046	616.214	98.4371	174.966	314.56	3.25365	2.87841
988	CDC5L	CDC5 cell division cycle 5-like (S. pombe)	42.1256	778.982	124.469	118.623	328.345	3.67687	2.85015
652595			72.4569	522.884	106.144	333.955	413.243	2.95711	2.77276
3832	KIF11	kinesin family member 11	24.8695	464.512	116.154	45.7732	242.317	2.74338	2.74338
58509	CACTIN	cactin, spliceosome C complex subunit	48.5852	509.796	143.981	125	166.914	2.91134	2.64123
4236	MFAP1	microfibrillar-associated protein 1	49.5968	532.703	110.448	135.211	245.269	2.99071	2.6291
6627	SNRPA1	small nuclear ribonucleoprotein polypeptide A'	78.0325	492.35	124.722	185.885	261.741	2.84847	2.61527
650909			73.8956	450.445	128.386	185.344	237.4	2.68786	2.61255
8837	CFLAR	CASP8 and FADD-like apoptosis regulator	52.5115	448.915	116.953	140.377	251.752	2.68171	2.61137
9412	MED21	mediator complex subunit 21	72.8417	414.87	98.7706	139.13	254.185	2.53931	2.53931
84844	PHF5A	PHD finger protein 5A	74.3726	385.487	114.978	171.895	221.539	2.40668	2.40668
8559	PRPF18	PRP18 pre-mRNA processing factor 18 homolog (S. cerevisiae)	50.4519	515.743	111.329	125.822	276.267	2.93228	2.39414
5356	PLRG1	pleiotropic regulator 1	57.1461	379.489	114.859	110.569	184.782	2.37836	2.37836
10036	CHAF1A	chromatin assembly factor 1, subunit A (p150)	50.8377	377.52	110.001	84.5387	167.502	2.36897	2.36897
55234	SMU1	smu-1 suppressor of mec-8 and unc-52 homolog (C. elegans)	70.0624	371.791	120.898	118.913	179.776	2.34136	2.33673
6628	SNRPB	small nuclear ribonucleoprotein polypeptides B and B1	44.8063	725.238	105.233	126.044	328.675	3.5478	2.33249
8175	SF3A2	splicing factor 3a, subunit 2, 66kDa	54.8928	550.966	103.83	155.166	282.566	3.05157	2.32959
10594	PRPF8	PRP8 pre-mRNA processing factor 8 homolog (S. cerevisiae)	47.5221	369.365	110.524	122.171	168.892	2.32954	2.32954
51691	NAA38	N(alpha)-acetyltransferase 38, NatC auxiliary subunit	66.3839	426.787	130.702	140.511	217.869	2.59044	2.31784
5430	POLR2A	polymerase (RNA) II (DNA directed) polypeptide A, 220kDa	34.0165	455.783	86.2305	66.3438	253.169	2.70913	2.28289
9785	DHX38	DEAH (Asp-Glu-Ala-His) box polypeptide 38	76.7303	469.285	140.763	181.433	233.91	2.76184	2.2719
10482	NXF1	nuclear RNA export factor 1	26.2295	426.11	85.3273	48.1836	191.792	2.58758	2.18965
5434	POLR2E	polymerase (RNA) II (DNA directed) polypeptide E, 25kDa	76.8794	333.288	122.139	166.586	228.208	2.14396	2.10204
119358	SNRPD2P1	small nuclear ribonucleoprotein D2 pseudogene 1	49.285	323.247	98.1306	96.2742	192.609	2.08873	2.08873
6632	SNRPD1	small nuclear ribonucleoprotein D1 polypeptide 16kDa	56.7021	354.033	86.5392	116.91	209.346	2.25299	2.05266
59286	UBL5	ubiquitin-like 5	46.285	316.142	92.8207	79.1946	167.195	2.0486	2.0486
6636	SNRPF	small nuclear ribonucleoprotein polypeptide F	45.2102	355.679	83.2304	97.6143	219.351	2.26136	2.02252
9343	EFTUD2	elongation factor Tu GTP binding domain containing 2	39.2539	498.393	109.336	99.8192	243.269	2.8705	2.01614
4696	NDUFA3	NADH dehydrogenase (ubiquinone) 1 alpha subcomplex, 3, 9kDa	72.5522	309.479	126.547	139.611	194.11	2.01014	2.00652
5435	POLR2F	polymerase (RNA) II (DNA directed) polypeptide F	55.3725	343.704	122.303	75.6303	216.795	2.19952	1.95332
10001	MED6	mediator complex subunit 6	79.4889	296.667	90.4188	147.011	228.69	1.93379	1.93379
51729	WBP11	WW domain binding protein 11	62.8471	350.346	119.65	107.807	167.691	2.23408	1.92951
3050	HBZ	hemoglobin, zeta	77.3744	291.987	105.83	151.269	197.537	1.90509	1.90509
84950	PRPF38A	PRP38 pre-mRNA processing factor 38 (yeast) domain containing A	33.7952	430.485	100.75	80.9023	203.826	2.60602	1.90408
9994	CASP8AP2	caspase 8 associated protein 2	35.5395	363.171	103.751	88.9749	202.002	2.299	1.89554
8106	PABPN1	poly(A) binding protein, nuclear 1	93.161	299.465	128.454	191.594	203.838	1.95074	1.84884
729363			88.092	438.36	100.903	358.964	333.878	2.63875	1.84067
3067	HDC	histidine decarboxylase	74.9952	376.757	111.556	142.132	199.628	2.36532	1.83388
643554	LOC643554	ornithine aminotransferase pseudogene	88.6905	293.904	86.0527	234.389	225.931	1.9169	1.79824
5929	RBBP5	retinoblastoma binding protein 5	51.3688	272.601	101.57	91	237.894	1.78104	1.78104
1557	CYP2C19	cytochrome P450, family 2, subfamily C, polypeptide 19	72.4764	405.164	118.414	159.847	245.108	2.49656	1.75795
728242	XAGE2B	X antigen family, member 2B	108.019	551.629	126.738	342.901	406.556	3.05374	1.75637
5433	POLR2D	polymerase (RNA) II (DNA directed) polypeptide D	31.6825	332.644	97.8901	109.498	238.195	2.14047	1.7517
9092	SART1	squamous cell carcinoma antigen recognized by T cells	77.0568	415.478	110.329	107.512	219.251	2.54195	1.7499
651621			117.335	286.764	105.468	200	232.789	1.8725	1.74929
6633	SNRPD2	small nuclear ribonucleoprotein D2 polypeptide 16.5kDa	44.7035	398.45	78.7317	113.57	186.397	2.46639	1.7349
650122			67.2047	320.928	97.8781	193.884	289.235	2.07573	1.72531
649009			88.5984	263.361	92.753	258.716	266.671	1.71878	1.71665
729244			81.2272	262.066	108.227	203.984	259.987	1.70987	1.70009
4016	LOXL1	lysyl oxidase-like 1	91.5616	259.071	126.842	173.869	186.735	1.68913	1.68519
51503	CWC15	CWC15 spliceosome-associated protein homolog (S. cerevisiae)	74.1115	257.419	103.338	127.701	163.327	1.67757	1.67757
730122			60.2648	257.355	101.459	133.509	214.343	1.67712	1.67712
51585	PCF11	PCF11, cleavage and polyadenylation factor subunit, homolog (S. cerevisiae)	47.0662	309.327	98.4274	74.1288	181.019	2.00925	1.67457
644569			96.8791	291.367	82.0119	240.205	298.191	1.90124	1.66793
729848			94.1402	292.673	79.4053	241.468	288.404	1.90932	1.65534
440292	LOC440292	uncharacterized LOC440292	102.253	253.878	104.497	230.337	262.091	1.65256	1.65256
9028	RHBDL1	rhomboid, veinlet-like 1 (Drosophila)	87.3579	260.611	99.1823	130.531	209.51	1.69982	1.64781
729069			85.0461	252.935	83.8288	194.821	237.158	1.64584	1.64584
729507			81.0232	336.848	112.138	232.938	263.8	2.16315	1.63937
8452	CUL3	cullin 3	83.8934	251.659	99.4791	109.677	165.344	1.63672	1.63672
6637	SNRPG	small nuclear ribonucleoprotein polypeptide G	38.8899	249.799	82.55	88.141	234.272	1.62332	1.62332
5452	POU2F2	POU class 2 homeobox 2	87.2	270.865	105.979	188.874	215.947	1.7695	1.61846
23658	LSM5	LSM5 homolog, U6 small nuclear RNA associated (S. cerevisiae)	66.7812	373.525	115.565	130.417	215.994	2.34976	1.60802
154810	AMOTL1	angiomotin like 1	100.084	247.564	103.531	200.724	224.537	1.60709	1.60709
440313	LOC440313	uncharacterized LOC440313	84.6742	352.735	107.615	265.879	291.005	2.24635	1.6057
4782	NFIC	nuclear factor I/C (CCAAT-binding transcription factor)	81.6238	249.526	115.315	120.648	203.542	1.62134	1.59086
90390	MED30	mediator complex subunit 30	79.1974	244.632	111.023	119.94	159.07	1.58558	1.58558
84628	NTNG2	netrin G2	75.6646	272.177	91.7176	154.252	250.038	1.77823	1.58319
147339	C18orf25	chromosome 18 open reading frame 25	77.3113	283.664	106.064	193.363	240.692	1.85287	1.57988
1267	CNP	2',3'-cyclic nucleotide 3' phosphodiesterase	80.3463	588.231	160.301	177.685	282.958	3.16974	1.57596
51341	ZBTB7A	zinc finger and BTB domain containing 7A	87.8357	302.687	120.613	148.479	187.558	1.97007	1.57432
387104	SOGA3	SOGA family member 3	88.458	242.315	113.58	166.601	185.457	1.56839	1.56839
4154	MBNL1	muscleblind-like splicing regulator 1	97.5725	241.97	100.864	184.59	174.329	1.56583	1.56583
5347	PLK1	polo-like kinase 1	14.4676	415.158	94.9775	33.2879	224.413	2.54056	1.56126
7919	DDX39B	DEAD (Asp-Glu-Ala-Asp) box polypeptide 39B	87.417	240.354	99.7436	155.517	162.076	1.55373	1.55373
730182			88.6246	239.775	84.8333	166.485	170.592	1.54937	1.54937
129804	FBLN7	fibulin 7	68.8397	264.479	93.2582	116.415	200.605	1.72642	1.54638
387763	C11orf96	chromosome 11 open reading frame 96	99.0285	261.411	105.695	193.032	199.473	1.70536	1.5444
9242	MSC	musculin	92.2415	321.241	137.169	208.734	202.861	2.07749	1.53612
27347	STK39	serine threonine kinase 39	59.9142	363.683	95.6936	132.103	151.039	2.30155	1.53009
60672	MIIP	migration and invasion inhibitory protein	80.2976	236.051	103.685	144.429	218.999	1.5211	1.5211
9774	BCLAF1	BCL2-associated transcription factor 1	60.066	298.705	94.6157	170.612	276.982	1.94616	1.52071
3339	HSPG2	heparan sulfate proteoglycan 2	75.9635	235.917	81.2969	150.538	201.535	1.52008	1.52008
84811	BUD13	BUD13 homolog (S. cerevisiae)	78.1605	377.802	128.644	177.888	234.228	2.37032	1.51596
253012	HEPACAM2	HEPACAM family member 2	82.1456	235.022	126.804	107.816	125.846	1.51322	1.51322
727988			107.611	296.397	100.168	293.333	295.876	1.93215	1.51021
646056			126.159	253.006	113.444	280.057	231.389	1.64635	1.50676
646938	LOC646938	TBC1 domain family, member 2B pseudogene	72.734	249.298	62.9021	157.557	226.134	1.61969	1.50544
3134	HLA-F	major histocompatibility complex, class I, F	75.0893	253.618	70.176	113.194	129.583	1.65071	1.49985
643155	SMIM15	small integral membrane protein 15	79.9566	230.56	71.8289	198.154	245.512	1.47861	1.47861
646049	HMGN2P20	high mobility group nucleosomal binding domain 2 pseudogene 20	111.758	261.151	89.4455	273.282	322.435	1.70356	1.47397
2566	GABRG2	gamma-aminobutyric acid (GABA) A receptor, gamma 2	80.1316	368.616	101.395	121.257	205.981	2.32587	1.47151
9293	GPR52	G protein-coupled receptor 52	83.6486	228.981	115.662	104.865	162.309	1.4662	1.4662
51719	CAB39	calcium binding protein 39	91.4899	233.003	87.6716	165.291	184.77	1.49764	1.46413
51025	PAM16	presequence translocase-associated motor 16 homolog (S. cerevisiae)	76.6362	228.714	104.677	131.261	180.72	1.4641	1.4641
54464	XRN1	5'-3' exoribonuclease 1	109.11	228.245	116.325	182.492	165.891	1.46039	1.46039
3798	KIF5A	kinesin family member 5A	79.1359	236.491	125.269	84.264	114.427	1.52447	1.45528
1277	COL1A1	collagen, type I, alpha 1	86.2231	226.947	84.0899	154	241.662	1.45009	1.45009
728192	LINC00460	long intergenic non-protein coding RNA 460	107.636	239.692	116.01	213.333	294.828	1.54874	1.44688
344382	LOC344382	serine/threonine kinase receptor associated protein pseudogene	99.8518	226.51	137.869	192.705	222.878	1.44661	1.44661
90121	TSR2	TSR2, 20S rRNA accumulation, homolog (S. cerevisiae)	80.7933	286.341	119.28	159.414	188.858	1.86983	1.44215
29115	SAP30BP	SAP30 binding protein	76.4648	225.751	85.9913	136.408	201.255	1.44055	1.44055
55653	BCAS4	breast carcinoma amplified sequence 4	78.4799	228.68	99.5832	129.314	178.727	1.46382	1.43817
24148	PRPF6	PRP6 pre-mRNA processing factor 6 homolog (S. cerevisiae)	74.9123	291.426	110.604	121.045	162.064	1.90161	1.43787
7514	XPO1	exportin 1 (CRM1 homolog, yeast)	49.3436	325.666	103.42	96.5227	194.144	2.10219	1.43227
4904	YBX1	Y box binding protein 1	65.9933	224.404	110.167	68.5149	123.089	1.42975	1.42975
84293	FAM213A	family with sequence similarity 213, member A	90.9385	239.208	104.302	149.203	185.1	1.5451	1.41799
54457	TAF7L	TAF7-like RNA polymerase II, TATA box binding protein (TBP)-associated factor, 50kDa	97.6083	222.836	81.0759	193.775	217.541	1.41708	1.41708
728390			103.602	222.647	75.2601	290.361	286.426	1.41555	1.41555
1269	CNR2	cannabinoid receptor 2 (macrophage)	79.0301	226.832	80.3591	136.106	160.138	1.44917	1.41302
9282	MED14	mediator complex subunit 14	74.4636	233.91	101.943	152.622	190.243	1.50465	1.41265
338324	S100A7A	S100 calcium binding protein A7A	101.219	247.886	92.7559	247.007	248.994	1.60943	1.40992
49861	CLDN20	claudin 20	83.014	246.454	85.7902	202.151	243.876	1.59897	1.40916
145814	PGPEP1L	pyroglutamyl-peptidase I-like	71.6311	221.678	102.412	155.144	179.302	1.40767	1.40767
729448			103.029	261.792	102.66	306.789	293.996	1.70799	1.40744
51816	CECR1	cat eye syndrome chromosome region, candidate 1	82.0924	221.602	105.098	158.586	190.547	1.40705	1.40705
732306			80.0984	221.436	87.279	109.091	160.742	1.4057	1.4057
441177	LINC00602	long intergenic non-protein coding RNA 602	110.64	363.236	107.848	297.006	255.602	2.29932	1.40353
728437			86.4326	225.308	76.1974	96.7871	181.16	1.437	1.40222
727915	LOC727915	uncharacterized LOC727915	83.2599	358.761	88.8477	301.606	393.518	2.27694	1.39616
153527	ZMAT2	zinc finger, matrin-type 2	64.1403	294.286	110.962	88.2645	141.811	1.91924	1.39596
23406	COTL1	coactosin-like 1 (Dictyostelium)	80.6906	366.826	84.9746	118.02	187.343	2.31708	1.39381
6426	SRSF1	serine/arginine-rich splicing factor 1	75.3782	252.826	81.0454	188.462	247.78	1.64507	1.39149
5832	ALDH18A1	aldehyde dehydrogenase 18 family, member A1	34.0116	392.378	98.2173	102.865	301.102	2.43867	1.38926
643933			96.8401	219.029	82.6473	204.718	209.424	1.38597	1.38597
3190	HNRNPK	heterogeneous nuclear ribonucleoprotein K	84.0503	282.915	109.742	106.937	154.338	1.84809	1.38061
150165	XKR3	XK, Kell blood group complex subunit-related family, member 3	94.8526	241.022	106.172	170.019	191.402	1.55873	1.37577
51003	MED31	mediator complex subunit 31	81.841	261.168	122.925	111.785	146.537	1.70368	1.37336
57595	PDZD4	PDZ domain containing 4	63.9257	226.339	100.407	125.74	197.285	1.44525	1.37331
475	ATOX1	ATX1 antioxidant protein 1 homolog (yeast)	82.922	221.514	103.485	156.324	179.271	1.40634	1.36868
643853	TMPPE	transmembrane protein with metallophosphoesterase domain	57.5924	279.454	63.6304	79.7949	167.821	1.82587	1.36847
653499	LGALS7B	lectin, galactoside-binding, soluble, 7B	73.7349	293.871	79.0209	190.214	262.124	1.9167	1.36629
57573	ZNF471	zinc finger protein 471	91.0821	287.283	98.5161	180.841	225.063	1.87576	1.36476
79891	ZNF671	zinc finger protein 671	89.8152	269.797	104.973	212.317	232.466	1.76237	1.36107
10069	RWDD2B	RWD domain containing 2B	95.9719	241.452	106.634	145.841	196.186	1.56195	1.36055
10476	ATP5H	ATP synthase, H+ transporting, mitochondrial Fo complex, subunit d	84.8803	237.665	135.248	161.347	177.642	1.53341	1.35816
388182	FLJ42289	uncharacterized LOC388182	82.379	256.584	98.231	172.505	214.289	1.67171	1.35574
50507	NOX4	NADPH oxidase 4	76.2717	214.785	112.988	65.6566	199.751	1.35063	1.35063
4863	NPAT	nuclear protein, ataxia-telangiectasia locus	63.1048	215.713	85.0454	122.493	204.779	1.35842	1.3501
645481	LOC645481	zinc finger protein 248 pseudogene	87.1373	214.618	51.9367	302.29	249.957	1.34924	1.34924
9986	RCE1	RCE1 homolog, prenyl protein protease (S. cerevisiae)	62.0504	375.912	106.793	119.675	195.706	2.36126	1.34584
2218	FKTN	fukutin	79.4956	224.498	96.0908	111.869	149.998	1.4305	1.3452
730059			89.6101	228.679	83.3798	150.092	191.574	1.46382	1.34515
115207	KCTD12	potassium channel tetramerisation domain containing 12	84.9588	237.844	77.7087	184.738	246.857	1.53477	1.34495
5087	PBX1	pre-B-cell leukemia homeobox 1	82.16	376.088	115.501	211.669	255.663	2.36211	1.34485
387628	KGFLP1	fibroblast growth factor 7 pseudogene	95.3982	349.977	113.036	108.644	185.129	2.23218	1.34437
56731	SLC2A4RG	SLC2A4 regulator	74.6519	312.704	91.2674	192.233	258.381	2.02886	1.3441
140432	RNF113B	ring finger protein 113B	89.4774	240.047	111.424	126.612	164.672	1.55141	1.34035
728285			90.9976	348.439	99.8678	255.422	284.97	2.22423	1.34006
729106			79.7039	235.866	100.777	82.0717	108.749	1.51969	1.33964
4081	MAB21L1	mab-21-like 1 (C. elegans)	46.4339	219.15	84.5866	109.347	235.95	1.38696	1.33694
54165	DCUN1D1	DCN1, defective in cullin neddylation 1, domain containing 1 (S. cerevisiae)	74.585	247.693	103.356	135.586	146.89	1.60803	1.33619
10467	ZNHIT1	zinc finger, HIT-type containing 1	99.1765	392.099	114.293	230.204	232.459	2.43738	1.33367
729615			114.131	222.121	92.3526	175.78	225.706	1.41128	1.33347
2548	GAA	glucosidase, alpha; acid	65.4521	234.354	104.916	88.6406	137.493	1.50807	1.33334
10469	TIMM44	translocase of inner mitochondrial membrane 44 homolog (yeast)	77.9335	265.306	115.855	141.189	180.904	1.73207	1.33308
11338	U2AF2	U2 small nuclear RNA auxiliary factor 2	83.9126	212.611	99.2908	100.926	122.755	1.33227	1.33227
168507	PKD1L1	polycystic kidney disease 1 like 1	97.5597	212.483	107.762	180.062	234.069	1.33118	1.33118
84279	PRADC1	protease-associated domain containing 1	78.8103	258.31	102.16	131.545	202.942	1.68381	1.33108
990	CDC6	cell division cycle 6 homolog (S. cerevisiae)	82.003	343.388	108.258	154.656	196.763	2.19787	1.32986
91683	SYT12	synaptotagmin XII	68.2349	284.604	89.112	126.288	268.951	1.85884	1.32963
728089			92.5269	211.828	108.787	225.301	200.38	1.32561	1.32561
9487	PIGL	phosphatidylinositol glycan anchor biosynthesis, class L	76.0703	211.571	111.3	103.608	133.931	1.32342	1.32342
115	ADCY9	adenylate cyclase 9	96.7559	211.551	111.756	141.719	140.781	1.32325	1.32325
23007	PLCH1	phospholipase C, eta 1	93.9473	256.19	110.042	172.686	188.639	1.66893	1.321
1261	CNGA3	cyclic nucleotide gated channel alpha 3	93.2805	211.257	83.3528	171.429	264.454	1.32073	1.32073
51062	ATL1	atlastin GTPase 1	104.961	213.111	108.01	188.551	202.189	1.33651	1.32011
440295	GOLGA6L9	golgin A6 family-like 9	93.5658	288.245	99.7026	277.4	274.763	1.88179	1.3199
10393	ANAPC10	anaphase promoting complex subunit 10	88.1319	399.261	130.13	202.863	238.682	2.47006	1.3198
11171	STRAP	serine/threonine kinase receptor associated protein	108.816	228.806	119.813	186.433	173.515	1.46482	1.317
645580			87.4418	292.182	80.3396	203.664	226.142	1.90629	1.31639
150084	IGSF5	immunoglobulin superfamily, member 5	119.822	275.262	109.133	244.782	260.53	1.79858	1.31617
1075	CTSC	cathepsin C	91.5842	285.261	114.352	154.425	195.596	1.86301	1.31425
1262	CNGA4	cyclic nucleotide gated channel alpha 4	80.4088	218.139	99.0544	118.681	147.874	1.37862	1.31191
645489			90.216	233.833	104.687	185.185	192.485	1.50406	1.31156
729681	LOC729681	uncharacterized LOC729681	103.741	209.907	80.4046	212.385	197.047	1.30916	1.30916
729847			87.3112	210.082	77.3702	229.358	250.196	1.31066	1.30868
646450	ARIH2OS	ariadne homolog 2 opposite strand	85.3051	273.76	95.2904	199.145	296.046	1.7887	1.30826
642443	ADH5P4	alcohol dehydrogenase 5 (class III), chi polypeptide, pseudogene 4	84.9844	209.4	115.334	111.243	119.687	1.30479	1.30479
646915	ZNF806	zinc finger protein 806	88.9779	226.76	61.5624	225.455	227.899	1.4486	1.30439
732447			71.4621	310.031	93.7896	138.771	192.801	2.01335	1.29855
653198			92.781	208.146	83.1038	228.092	205.686	1.29395	1.29395
647654	LOC647654	cell division cycle protein 27 homolog	92.7986	283.714	97.448	173.789	231.858	1.85319	1.2932
728723	ZBED3-AS1	ZBED3 antisense RNA 1	80.5287	207.976	80.163	214.741	265.153	1.29247	1.29247
283537	SLC46A3	solute carrier family 46, member 3	89.2883	346.123	107.594	259.341	314.119	2.21219	1.29067
3988	LIPA	lipase A, lysosomal acid, cholesterol esterase	93.1091	207.667	112.302	142.044	160.26	1.28979	1.28979
648984			66.694	231.232	82.8531	233.639	353.565	1.48386	1.28973
54107	POLE3	polymerase (DNA directed), epsilon 3, accessory subunit	68.8658	207.425	123.031	111.448	127.35	1.28768	1.28768
5889	RAD51C	RAD51 homolog C (S. cerevisiae)	84.639	238.611	110.195	151.261	176.783	1.54058	1.28754
23495	TNFRSF13B	tumor necrosis factor receptor superfamily, member 13B	100.479	209.1	112.574	156.904	172.093	1.3022	1.27775
7554	ZNF8	zinc finger protein 8	80.9105	205.982	100.315	192.653	219.112	1.27508	1.27508
120227	CYP2R1	cytochrome P450, family 2, subfamily R, polypeptide 1	98.832	225.074	114.308	172.464	179.865	1.43513	1.27285
6407	SEMG2	semenogelin II	77.4418	302.887	87.2844	107.937	193.442	1.97126	1.2722
1973	EIF4A1	eukaryotic translation initiation factor 4A1	48.2077	208.316	91.2728	73.8119	153.846	1.29542	1.27106
26121	PRPF31	PRP31 pre-mRNA processing factor 31 homolog (S. cerevisiae)	81.0136	280.886	106.905	139.563	175.015	1.8351	1.2702
3163	HMOX2	heme oxygenase (decycling) 2	94.5272	215.167	109.12	148.322	166.166	1.35385	1.26887
984	CDK11B	cyclin-dependent kinase 11B	49.7875	205.121	95.5944	77.1484	156.779	1.26751	1.26751
646823			88.3288	235.866	75.8262	186.565	220.492	1.51969	1.26223
642980	LOC642980	uncharacterized LOC642980	101.233	269.462	68.2035	280.543	284.151	1.76013	1.25788
645620			121.287	387.592	78.1863	239.316	338.613	2.41651	1.25677
170622	COMMD6	COMM domain containing 6	72.9465	289.527	93.9255	114.642	177.971	1.88981	1.2528
55611	OTUB1	OTU domain, ubiquitin aldehyde binding 1	86.4517	232.928	115.543	151.456	174.044	1.49706	1.24827
388459			95.2854	202.879	69.3711	106.876	215.374	1.24767	1.24767
761	CA3	carbonic anhydrase III, muscle specific	77.3329	230.894	115.159	149.266	181.427	1.48122	1.24564
63901	FAM111A	family with sequence similarity 111, member A	80.4203	220.793	121.428	132.299	179.012	1.40045	1.24536
729903	RPS16P10	ribosomal protein S16 pseudogene 10	103.168	240.93	92.5812	311.193	272.133	1.55805	1.24473
10180	RBM6	RNA binding motif protein 6	92.353	202.355	99.2671	121.55	151.65	1.243	1.243
4691	NCL	nucleolin	70.4348	202.282	86.7525	125.628	140.466	1.24235	1.24235
23291	FBXW11	F-box and WD repeat domain containing 11	107.784	202.222	115.944	160.185	150.895	1.24182	1.24182
284618	RUSC1-AS1	RUSC1 antisense RNA 1	88.4732	256.402	96.6483	204.884	222.032	1.67043	1.2398
7562	ZNF708	zinc finger protein 708	89.2237	218.988	97.8559	216.576	238.73	1.38563	1.23931
652708			72.2929	235.383	75.4622	187.768	266.538	1.51599	1.23896
7476	WNT7A	wingless-type MMTV integration site family, member 7A	74.9855	306.111	101.528	119.095	224.547	1.99038	1.23803
727908			97.2309	234.155	111.259	134.137	207.908	1.50654	1.23794
3597	IL13RA1	interleukin 13 receptor, alpha 1	93.5796	219.098	103.432	165.773	174.734	1.38654	1.23745
653560			94.9344	210.061	83.0787	214.552	236.918	1.31048	1.23641
548644	POLR2J3	polymerase (RNA) II (DNA directed) polypeptide J3	50.706	201.281	111.766	82.4458	157.068	1.23339	1.23339
4137	MAPT	microtubule-associated protein tau	83.4901	206.284	78.563	123.81	161.463	1.27773	1.23282
79616	CCNJL	cyclin J-like	78.2638	218.958	84.8043	127.769	203.346	1.38538	1.23204
492307	C8orf22	chromosome 8 open reading frame 22	93.851	209.456	94.6942	255.835	222.509	1.30527	1.22997
10452	TOMM40	translocase of outer mitochondrial membrane 40 homolog (yeast)	62.2767	250.345	96.081	120.163	177.584	1.62726	1.22933
646462			86.828	200.821	82.9413	345.869	266.037	1.22926	1.22926
3846	KRTAP5-9	keratin associated protein 5-9	83.5939	207.627	98.7448	170.19	206.57	1.28944	1.22896
387693			51.5029	212.694	77.3625	103.536	202.379	1.33297	1.22811
84654	SPZ1	spermatogenic leucine zipper 1	105.748	230.778	96.6375	227.605	216.072	1.48032	1.22674
7274	TTPA	tocopherol (alpha) transfer protein	83.6116	200.532	114.902	132.161	156.5	1.22666	1.22666
203413	CXorf61	chromosome X open reading frame 61	99.7026	286.508	110.389	220.833	218.956	1.87088	1.2229
5128	CDK17	cyclin-dependent kinase 17	84.4907	222.712	88.1369	142.969	210.088	1.41608	1.22232
84640	USP38	ubiquitin specific peptidase 38	89.2639	294.199	101.394	152.792	203.575	1.91871	1.2188
84659	RNASE7	ribonuclease, RNase A family, 7	61.4375	223.363	125.379	139.554	157.999	1.42134	1.21593
85464	SSH2	slingshot homolog 2 (Drosophila)	73.375	199.07	88.5739	68.9655	141.455	1.21345	1.21345
747	DAGLA	diacylglycerol lipase, alpha	78.3929	228.73	94.5291	130.189	161.403	1.46422	1.21118
56993	TOMM22	translocase of outer mitochondrial membrane 22 homolog (yeast)	101.046	214.492	120.042	125.243	137.653	1.34817	1.21114
9765	ZFYVE16	zinc finger, FYVE domain containing 16	91.1446	300.779	107.139	199.456	219.158	1.95865	1.2079
644139	PIRT	phosphoinositide-interacting regulator of transient receptor potential channels	94.769	230.376	70.6422	263.952	296.795	1.47717	1.20742
652726			86.8705	200.738	76.8405	250.765	289.403	1.22851	1.20595
4794	NFKBIE	nuclear factor of kappa light polypeptide gene enhancer in B-cells inhibitor, epsilon	90.2212	225.957	98.8125	128.978	155.153	1.4422	1.20335
127262	TPRG1L	tumor protein p63 regulated 1-like	73.6955	265.449	95.5974	131.686	181.381	1.73303	1.20314
284058	KANSL1	KAT8 regulatory NSL complex subunit 1	87.234	213.889	132.484	144.811	164.291	1.34309	1.20296
728638	KRT8P3	keratin 8 pseudogene 3	92.9655	251.765	86.7281	209.163	241.465	1.63747	1.20145
23234	DNAJC9	DnaJ (Hsp40) homolog, subfamily C, member 9	92.5381	201.342	80.3767	177.104	188.867	1.23394	1.19978
91181	NUP210L	nucleoporin 210kDa-like	69.8509	209.888	107.139	118.519	164.028	1.30899	1.19888
79894	ZNF672	zinc finger protein 672	91.3807	197.375	90.4415	186.893	209.167	1.19801	1.19801
23510	KCTD2	potassium channel tetramerisation domain containing 2	89.4645	227.802	122.78	120.887	169.84	1.45688	1.19666
23351	KHNYN	KH and NYN domain containing	95.4843	219.551	122.908	182.212	157.082	1.39026	1.1965
2844	GPR21	G protein-coupled receptor 21	93.3664	213.202	104.197	156.216	159.456	1.33728	1.19525
1615	DARS	aspartyl-tRNA synthetase	81.4125	232.164	119.221	129.96	166.472	1.49113	1.19384
647521			72.2582	262.575	94.5917	180.912	185.461	1.71338	1.19009
732477			92.337	243.926	104.271	211.901	225.119	1.58036	1.1892
83606	GUCD1	guanylyl cyclase domain containing 1	110.429	196.258	115.387	155.47	167.747	1.18776	1.18776
140685	ZBTB46	zinc finger and BTB domain containing 46	68.3952	239.57	92.2547	113.577	237.537	1.54782	1.18669
642861			103.378	206.931	96.5338	212.971	167.13	1.28338	1.18635
646457	C19orf67	chromosome 19 open reading frame 67	86.1195	258.531	97.1654	158.974	192.414	1.68535	1.18622
729866	LOC729866	hCG1994895	80.9906	196.007	94.8755	139.394	161.461	1.18545	1.18545
53842	CLDN22	claudin 22	62.2388	258.52	68.6205	136.852	223.671	1.68528	1.18516
8468	FKBP6	FK506 binding protein 6, 36kDa	82.4695	317.277	127.862	156.239	201.797	2.05507	1.18293
3601	IL15RA	interleukin 15 receptor, alpha	84.7032	195.702	79.6018	137.733	171.278	1.18263	1.18263
164	AP1G1	adaptor-related protein complex 1, gamma 1 subunit	88.7379	228.254	111.073	174.423	196.726	1.46046	1.18226
8497	PPFIA4	protein tyrosine phosphatase, receptor type, f polypeptide (PTPRF), interacting protein (liprin), alpha 4	82.3704	199.137	109.266	132.365	162.755	1.21406	1.18209
55696	RBM22	RNA binding motif protein 22	64.6836	199.492	115.155	75.2187	108.766	1.21727	1.18128
4809	NHP2L1	NHP2 non-histone chromosome protein 2-like 1 (S. cerevisiae)	32.9749	195.539	89.2976	78.1441	164.847	1.18113	1.18113
10008	KCNE3	potassium voltage-gated channel, Isk-related family, member 3	74.6981	240.767	107.866	167.143	251.063	1.55682	1.17761
8242	KDM5C	lysine (K)-specific demethylase 5C	72.5969	195.131	74.0668	143.939	201.589	1.17736	1.17736
645218			100.63	275.513	86.9367	139.504	193.21	1.80023	1.177
390063	OR51I1	olfactory receptor, family 51, subfamily I, member 1	76.4711	208.429	72.7467	130.648	174.553	1.2964	1.17696
727929			94.6647	221.795	76.2279	251.406	318.35	1.40863	1.17689
84749	USP30	ubiquitin specific peptidase 30	86.8975	252.583	96.1871	152.364	175.337	1.64333	1.17578
3093	UBE2K	ubiquitin-conjugating enzyme E2K	94.8559	194.911	118.632	141.794	157.455	1.17533	1.17533
261734	NPHP4	nephronophthisis 4	82.1402	198.13	85.9759	134.452	182.854	1.2049	1.17532
2120	ETV6	ets variant 6	92.8138	306.127	135.131	118.808	138.507	1.99047	1.17128
55527	FEM1A	fem-1 homolog a (C. elegans)	86.5644	197.456	109.436	132.443	169.773	1.19874	1.17115
25804	LSM4	LSM4 homolog, U6 small nuclear RNA associated (S. cerevisiae)	69.9415	258.739	113.745	98.8722	150.271	1.68681	1.17029
9150	CTDP1	CTD (carboxy-terminal domain, RNA polymerase II, polypeptide A) phosphatase, subunit 1	96.3371	194.259	115.638	171.353	185.384	1.16928	1.16722
728287	LOC728287	uncharacterized LOC728287	93.1858	258.352	85.2912	267.068	292.898	1.68411	1.16543
728135			120.03	233.763	101.007	267.407	254.747	1.50352	1.16539
27339	PRPF19	PRP19/PSO4 pre-mRNA processing factor 19 homolog (S. cerevisiae)	66.4758	291.403	107.865	100.145	173.61	1.90147	1.16338
338440	ANO9	anoctamin 9	91.8803	193.355	66.8489	157.637	146.431	1.16085	1.16085
30	ACAA1	acetyl-CoA acyltransferase 1	92.7038	193.316	121.907	126.531	144.642	1.16049	1.16049
649186	VN2R17P	vomeronasal 2 receptor 17 pseudogene	99.6703	207.554	95.9984	161.567	191.518	1.2888	1.15809
5431	POLR2B	polymerase (RNA) II (DNA directed) polypeptide B, 140kDa	61.5591	193.058	89.9316	135.36	149.079	1.15808	1.15808
731938			85.3206	192.91	95.0126	142.627	167.612	1.15669	1.15669
23166	STAB1	stabilin 1	74.0816	224.12	92.777	183.67	221.129	1.42746	1.15567
6950	TCP1	t-complex 1	73.0978	231.441	99.0613	129.032	157.447	1.48549	1.15327
729018			105.371	198.105	104.395	280.08	227.144	1.20468	1.15311
643143			91.9486	224.394	71.1208	221.949	269.922	1.42966	1.15263
170958	ZNF525	zinc finger protein 525	98.435	192.422	103.832	153.501	162.376	1.15212	1.15212
10513	APPBP2	amyloid beta precursor protein (cytoplasmic tail) binding protein 2	83.4789	287.187	110.422	143.256	172.983	1.87516	1.15206
730078			67.4602	224.575	96.4766	118.272	135.553	1.43112	1.14851
4986	OPRK1	opioid receptor, kappa 1	96.1006	207.332	116.124	161.081	144.086	1.28687	1.14729
3696	ITGB8	integrin, beta 8	86.1149	221.461	105.115	190.828	193.954	1.4059	1.14674
1605	DAG1	dystroglycan 1 (dystrophin-associated glycoprotein 1)	62.9376	203.328	103.712	105.927	176.471	1.25166	1.14566
727793			104.839	235.289	89.9197	234.94	229.021	1.51527	1.14431
29990	PILRB	paired immunoglobin-like type 2 receptor beta	90.2885	199.206	103.582	155.583	176.232	1.21468	1.14236
2617	GARS	glycyl-tRNA synthetase	67.3719	214.958	74.8737	126.257	183.7	1.35209	1.14193
653097			99.7539	334.743	103.247	226.911	262.981	2.15183	1.14064
56169	GSDMC	gasdermin C	97.8879	191.008	105.094	132.735	138.821	1.13881	1.13881
84239	ATP13A4	ATPase type 13A4	89.6857	200.77	85.3374	113.061	140.794	1.2288	1.13847
441282	AKR1B15	aldo-keto reductase family 1, member B15	89.0996	269.661	100.81	203.593	231.339	1.76146	1.13731
7942	TFEB	transcription factor EB	68.9943	190.788	106.844	93.4673	130.519	1.13672	1.13672
338811	FAM19A2	family with sequence similarity 19 (chemokine (C-C motif)-like), member A2	92.5423	257.979	79.4579	196.244	271.887	1.6815	1.13613
728347			114.366	239.553	87.4385	316.867	283.154	1.5477	1.13612
4023	LPL	lipoprotein lipase	73.6594	190.723	74.8983	168.174	202.375	1.13611	1.13611
729427			84.724	194.881	98.6169	133.512	157.222	1.17505	1.13603
643133			116.913	190.694	70.8376	252.489	212.334	1.13583	1.13583
54760	PCSK4	proprotein convertase subtilisin/kexin type 4	99.2555	190.636	98.9247	139.381	144.179	1.13528	1.13528
8315	BRAP	BRCA1 associated protein	86.2874	197.497	112.367	152.984	170.45	1.19912	1.13383
729275	LOC729275	uncharacterized LOC729275	92.3192	190.444	80.6917	78.012	113.226	1.13347	1.13347
643227			114.792	190.345	63.8663	185.436	232.457	1.13252	1.13252
4144	MAT2A	methionine adenosyltransferase II, alpha	91.4851	190.338	102.738	122.278	131.778	1.13245	1.13245
2558	GABRA5	gamma-aminobutyric acid (GABA) A receptor, alpha 5	85.1507	225.444	107.225	156.007	185.515	1.43809	1.13094
285848	PNPLA1	patatin-like phospholipase domain containing 1	83.2812	190.089	126.998	124.382	145.067	1.13009	1.13009
729563			104.49	198.146	80.6436	292.359	274.912	1.20505	1.1289
7319	UBE2A	ubiquitin-conjugating enzyme E2A	96.8746	189.946	109.042	178.082	182.446	1.12874	1.12874
9607	CARTPT	CART prepropeptide	72.5277	189.862	86.303	148.774	206.313	1.12793	1.12793
127665	ZNF648	zinc finger protein 648	74.7575	296.752	81.4924	195.328	229.523	1.93431	1.12744
1544	CYP1A2	cytochrome P450, family 1, subfamily A, polypeptide 2	75.3425	189.756	99.9577	118.623	145.819	1.12693	1.12693
7812	CSDE1	cold shock domain containing E1, RNA-binding	100.278	248.447	107.534	256.942	236.82	1.61352	1.12456
1510	CTSE	cathepsin E	72.4987	235.218	98.9799	121.239	169.564	1.51472	1.12442
645946			94.9426	272.115	105.923	181.679	171.36	1.77782	1.12412
645528	LINC00264	long intergenic non-protein coding RNA 264	101.321	189.441	98.8074	186.325	191.683	1.12393	1.12393
3908	LAMA2	laminin, alpha 2	75.5028	189.222	86.0514	72.7599	167.236	1.12184	1.12184
4097	MAFG	v-maf musculoaponeurotic fibrosarcoma oncogene homolog G (avian)	93.4455	220.996	92.7027	116.599	130.781	1.40211	1.1216
7066	THPO	thrombopoietin	91.5515	223.344	111.572	159.642	177.151	1.4212	1.12051
149473	CCDC24	coiled-coil domain containing 24	84.9337	189.036	93.5783	174.779	191.983	1.12007	1.12007
3238	HOXD12	homeobox D12	78.0313	280.586	101.76	149.915	202.367	1.83317	1.11927
219428	OR4C16	olfactory receptor, family 4, subfamily C, member 16	86.3311	264.349	78.3354	139.479	146.472	1.72554	1.11927
5076	PAX2	paired box 2	89.6024	257.12	107.283	161.328	177.05	1.67548	1.11863
92421	CHMP4C	charged multivesicular body protein 4C	93.0997	188.617	91.4671	140.15	163.789	1.11606	1.11606
732226	LOC732226	uncharacterized LOC732226	103.064	336.194	93.7053	147.273	210.641	2.15963	1.11023
6953	TCP10	t-complex 10	78.4705	389.18	110.486	199.297	259.98	2.42389	1.1101
54856	GON4L	gon-4-like (C. elegans)	70.7793	360.853	101.145	137.212	216.956	2.28744	1.10976
7564	ZNF16	zinc finger protein 16	95.179	211.018	84.3091	145.578	191.286	1.31869	1.10876
653788			108.446	211.504	81.6633	218.657	256.097	1.32285	1.10865
10445	MCRS1	microspherule protein 1	84.162	230.029	112.332	151.644	155.285	1.47444	1.10761
146956	EME1	essential meiotic endonuclease 1 homolog 1 (S. pombe)	70.7831	187.711	72.1723	92.5926	149.005	1.10736	1.10736
10574	CCT7	chaperonin containing TCP1, subunit 7 (eta)	75.7626	189.11	89.7809	135.51	182.032	1.12077	1.10713
28960	DCPS	decapping enzyme, scavenger	83.9633	225.799	110.805	125.188	145.463	1.44093	1.10659
144203	OVOS2	ovostatin 2	100.049	206.461	99.2285	151.044	176.953	1.27927	1.10447
51319	RSRC1	arginine/serine-rich coiled-coil 1	110.195	271.5	118.586	192.193	185.757	1.77373	1.10327
9775	EIF4A3	eukaryotic translation initiation factor 4A3	23.3071	198.646	84.7867	63.5721	177.707	1.20959	1.10224
65251	ZNF649	zinc finger protein 649	94.8697	187.086	93.1475	157.24	171.195	1.10134	1.10134
3572	IL6ST	interleukin 6 signal transducer (gp130, oncostatin M receptor)	90.6256	247.12	127.256	142.729	157.282	1.60385	1.10072
9401	RECQL4	RecQ protein-like 4	84.1934	187.013	110.396	96.2376	143.593	1.10063	1.10063
91392	ZNF502	zinc finger protein 502	73.4142	186.959	80.2402	140.018	188.509	1.10012	1.10012
4201	MEA1	male-enhanced antigen 1	83.7366	251.032	105.712	141.392	204.441	1.63221	1.09807
729651			90.772	186.703	79.9789	140.917	150.455	1.09764	1.09764
120534	ARL14EP	ADP-ribosylation factor-like 14 effector protein	82.564	194.222	114.689	102.279	136.477	1.16893	1.09661
60561	RINT1	RAD50 interactor 1	83.6253	186.522	92.7168	117.63	147.229	1.09589	1.09589
149095	DCST1	DC-STAMP domain containing 1	91.9352	186.405	102.386	154.425	156.708	1.09475	1.09475
728286			68.4741	186.335	83.4933	183.936	190.543	1.09408	1.09408
414153	SNRPEP2	small nuclear ribonucleoprotein polypeptide E pseudogene 2	93.8754	217.203	81.4645	162.866	273.788	1.37085	1.09382
492	ATP2B3	ATPase, Ca++ transporting, plasma membrane 3	81.1319	263.864	106.686	154.286	240.528	1.72223	1.09256
126328	NDUFA11	NADH dehydrogenase (ubiquinone) 1 alpha subcomplex, 11, 14.7kDa	90.351	244.003	106.923	168.116	190.278	1.58093	1.09099
649217			95.5556	412.06	139.878	228.746	219.715	2.52704	1.09042
728133			96.9401	236.454	86.4869	273.896	288.752	1.52418	1.0901
650943			102.99	185.919	71.7263	212.844	223.265	1.09004	1.09004
23195	MDN1	MDN1, midasin homolog (yeast)	69.381	192.745	89.1107	104.076	167.168	1.15515	1.08856
732002			94.4177	208.786	93.5139	188.416	198.131	1.29949	1.0879
3083	HGFAC	HGF activator	83.9137	249.805	111.308	80.1217	134.061	1.62336	1.08782
195828	ZNF367	zinc finger protein 367	73.7105	185.624	93.0405	108.075	157.266	1.08718	1.08718
338809	C12orf74	chromosome 12 open reading frame 74	75.3889	185.617	73.8843	114.286	173.834	1.08711	1.08711
7164	TPD52L1	tumor protein D52-like 1	88.3198	185.286	101.926	128.191	145.643	1.08388	1.08388
340542	BEX5	brain expressed, X-linked 5	99.9852	196.295	85.8183	167.887	171.899	1.18811	1.08376
55110	MAGOHB	mago-nashi homolog B (Drosophila)	53.2201	240.013	91.8404	68.5579	174.801	1.55116	1.08367
219473	OR8K3	olfactory receptor, family 8, subfamily K, member 3	81.8379	185.262	89.033	142.08	191.227	1.08365	1.08365
728270			94.42	288.103	97.5175	223.192	238.796	1.8809	1.08283
23016	EXOSC7	exosome component 7	94.6514	185.125	100.34	166.313	163.74	1.08231	1.08231
4255	MGMT	O-6-methylguanine-DNA methyltransferase	84.9505	193.458	111.453	116.684	136.913	1.16181	1.08201
1636	ACE	angiotensin I converting enzyme (peptidyl-dipeptidase A) 1	91.8922	185.044	112.459	104.425	161.433	1.08152	1.08152
728275			99.7396	194.439	80.1136	354.815	317.842	1.17095	1.08062
222663	SCUBE3	signal peptide, CUB domain, EGF-like 3	86.4183	184.944	102.162	193.577	228.554	1.08055	1.08055
644357	LOC644357	eukaryotic translation elongation factor 1 delta (guanine nucleotide exchange protein) pseudogene	96.407	184.935	84.5108	160	170.951	1.08047	1.08047
644838	LOC644838	uncharacterized LOC644838	107.017	263.825	116.364	211.161	215.721	1.72196	1.07948
284656	EPHA10	EPH receptor A10	68.3828	226.339	110.193	125	184.982	1.44524	1.07897
652557			87.7358	184.643	122.234	209.16	171.214	1.0776	1.0776
727847			94.2487	194.844	70.5741	191.165	284.98	1.17471	1.07654
729167			88.046	307.442	100.984	184.286	276.032	1.99821	1.07612
63876	PKNOX2	PBX/knotted 1 homeobox 2	97.1148	211.389	103.46	167.476	176.369	1.32186	1.07597
732286			94.3059	264.097	113.347	179.088	201.228	1.72381	1.07527
6614	SIGLEC1	sialic acid binding Ig-like lectin 1, sialoadhesin	83.0739	296.92	111.048	176.74	216.138	1.93533	1.07519
10888	GPR83	G protein-coupled receptor 83	72.5338	184.722	128.879	131.78	151.888	1.07838	1.0747
646324	LINC00607	long intergenic non-protein coding RNA 607	93.7671	195.681	83.506	193.732	186.247	1.18244	1.07453
406	ARNTL	aryl hydrocarbon receptor nuclear translocator-like	85.7092	291.713	96.7644	169.892	232.49	1.90339	1.07399
3603	IL16	interleukin 16	93.4055	220.005	104.636	182.268	200.306	1.394	1.07369
646104	RPL32P16	ribosomal protein L32 pseudogene 16	80.5327	224.619	67.8107	163.969	296.092	1.43147	1.07318
51010	EXOSC3	exosome component 3	93.6914	184.088	104.696	192.487	199.427	1.07217	1.07217
8405	SPOP	speckle-type POZ protein	72.5271	284.05	92.9075	168.182	212.479	1.85532	1.07196
732363			92.5902	248.869	95.2471	140.898	188.525	1.61658	1.07121
727874	LOC727874	WW domain binding protein 11 pseudogene	52.1701	183.977	77.7657	108.434	231.544	1.07108	1.07108
729904			84.2192	183.958	69.4886	154.128	165.385	1.0709	1.0709
1149	CIDEA	cell death-inducing DFFA-like effector a	92.7049	243.637	98.4713	151.046	174.468	1.57822	1.07086
729849			93.3514	324.219	75.6994	183.853	226.752	2.09415	1.07007
728227			108.84	235.463	98.6956	189.632	239.007	1.5166	1.0686
643085	LOC643085	uncharacterized LOC643085	79.43	261.655	85.7561	158.371	365.976	1.70704	1.06857
9788	MTSS1	metastasis suppressor 1	98.815	183.59	114.092	148.918	148.194	1.06728	1.06728
9475	ROCK2	Rho-associated, coiled-coil containing protein kinase 2	115.743	183.571	124.749	172.093	152.145	1.0671	1.0671
56135	PCDHAC1	protocadherin alpha subfamily C, 1	70.495	187.703	101.191	129.304	212.039	1.10729	1.06358
23236	PLCB1	phospholipase C, beta 1 (phosphoinositide-specific)	93.1995	255.983	114.688	169.347	181.455	1.66747	1.06276
152573	SHISA3	shisa homolog 3 (Xenopus laevis)	88.0085	182.928	100.393	159.259	162.214	1.06076	1.06076
643194			101.819	199.756	64.2184	139.367	138.683	1.21966	1.06039
644055			111.973	260.308	89.6656	175.59	155.349	1.69773	1.05978
160857	CCDC122	coiled-coil domain containing 122	88.8009	230.57	98.549	148.287	174.019	1.47869	1.05925
8499	PPFIA2	protein tyrosine phosphatase, receptor type, f polypeptide (PTPRF), interacting protein (liprin), alpha 2	97.7495	190.537	114.613	170.344	165.88	1.13435	1.05923
643962	LOC643962	uncharacterized LOC643962	83.7645	182.747	87.4129	119.079	152.616	1.05898	1.05898
729359	PLIN4	perilipin 4	106.69	238.203	90.6636	288.048	261.614	1.53749	1.0585
10671	DCTN6	dynactin 6	83.0078	203.827	106.173	138.295	167.94	1.25609	1.05794
4345	CD200	CD200 molecule	104.807	211.527	89.4089	133.603	142.107	1.32304	1.05663
440925	LOC440925	uncharacterized LOC440925	90.9713	211.59	108.377	180.502	201.689	1.32358	1.05508
727925	LOC727925	hCG2031213	93.5465	182.212	111.933	158.799	144.064	1.05368	1.05368
158431	ZNF782	zinc finger protein 782	85.0264	244.973	83.227	177.226	230.368	1.58809	1.05313
401286	LOC401286	uncharacterized LOC401286	69.8105	268.276	116.438	120.081	195.787	1.75216	1.05311
144132	DNHD1	dynein heavy chain domain 1	67.6264	209.382	94.6765	105.35	144.021	1.30464	1.05247
55900	ZNF302	zinc finger protein 302	92.6368	292.622	101.119	215.156	237.565	1.90901	1.05236
53827	FXYD5	FXYD domain containing ion transport regulator 5	83.9145	224.555	100.161	93.266	152.771	1.43096	1.05175
729566	ZBTB8OSP1	zinc finger and BTB domain containing 8 opposite strand pseudogene 1	70.5245	181.882	84.6406	229.725	238.098	1.05041	1.05041
112950	MED8	mediator complex subunit 8	68.0496	198.582	93.2483	141.088	187.2	1.20901	1.05034
6428	SRSF3	serine/arginine-rich splicing factor 3	53.9768	469.714	89.7802	169.937	243.548	2.76349	1.0501
646736	LOC646736	uncharacterized LOC646736	93.5106	298.971	93.441	222.595	274.241	1.94776	1.0498
389936			94.2702	204.594	78.7684	229.273	206.106	1.26287	1.04934
6988	TCTA	T-cell leukemia translocation altered	89.803	196.075	79.2657	163.815	238.067	1.18607	1.04904
26108	PYGO1	pygopus homolog 1 (Drosophila)	57.8228	191.614	74.5021	95.9922	166.258	1.14452	1.04754
642340			79.4481	239.829	95.1628	212.575	271.881	1.54978	1.04727
728863			103.223	200.666	133.817	174.398	159.097	1.22787	1.04725
169522	KCNV2	potassium channel, subfamily V, member 2	68.907	199.684	131.079	147.505	144.755	1.21901	1.04682
4116	MAGOH	mago-nashi homolog, proliferation-associated (Drosophila)	100.493	272.052	90.7848	117.216	263.906	1.7774	1.04507
7345	UCHL1	ubiquitin carboxyl-terminal esterase L1 (ubiquitin thiolesterase)	87.8886	181.317	90.4717	147.788	176.629	1.04479	1.04479
641339	ZNF674	zinc finger protein 674	102.902	181.296	97.7194	186.861	185.284	1.04458	1.04458
340543	TCEAL5	transcription elongation factor A (SII)-like 5	84.3384	216.004	89.8427	180.657	223.72	1.36086	1.04346
253982	ASPHD1	aspartate beta-hydroxylase domain containing 1	92.0586	195.686	82.4875	127.054	148.28	1.18249	1.04244
51322	WAC	WW domain containing adaptor with coiled-coil	109.894	202.818	122.728	149.814	168.9	1.24713	1.04183
644624			95.9666	239.179	95.5305	176.169	170.141	1.54487	1.0412
474381	H2AFB2	H2A histone family, member B2	102.318	215.635	104.328	189.365	187.851	1.35777	1.04117
57405	SPC25	SPC25, NDC80 kinetochore complex component, homolog (S. cerevisiae)	49.7588	227.527	93.1719	77.8643	160.354	1.4547	1.03862
388962	BOLA3	bolA homolog 3 (E. coli)	98.4282	183.678	112.77	174.576	181.501	1.06815	1.03766
650947			87.5718	180.546	75.2547	262.997	244.673	1.03709	1.03709
728826			98.5196	180.501	85.3206	188.048	199.021	1.03665	1.03665
646079			66.053	180.14	83.0936	121.937	196.371	1.03303	1.03303
728349			112.391	181.009	94.7768	246.185	222.22	1.04172	1.0322
157777	MCMDC2	minichromosome maintenance domain containing 2	83.501	265.161	104.532	174.668	234.194	1.73108	1.03205
5652	PRSS8	protease, serine, 8	66.7912	193.644	109.064	98.3773	152.525	1.16355	1.03139
10763	NES	nestin	76.8823	179.872	88.1563	130.019	163.953	1.03034	1.03034
652260			89.4851	179.789	84.2171	190.672	202.196	1.02951	1.02951
8532	CPZ	carboxypeptidase Z	89.0585	220.379	97.6769	112.389	194.5	1.39706	1.02838
7730	ZNF177	zinc finger protein 177	100.142	179.611	66.2508	100.673	149.207	1.02772	1.02772
115939	TSR3	TSR3, 20S rRNA accumulation, homolog (S. cerevisiae)	78.8215	200.902	124.053	125.074	153.214	1.22999	1.02765
55665	URGCP	upregulator of cell proliferation	78.6841	179.58	95.6474	120.611	147.219	1.02741	1.02741
642872			106.745	277.351	95.6649	220.923	210.105	1.81223	1.02638
729230	CCR2	chemokine (C-C motif) receptor 2	85.5172	267.361	108.484	203.984	223.809	1.746	1.02545
2523	FUT1	fucosyltransferase 1 (galactoside 2-alpha-L-fucosyltransferase, H blood group)	91.1745	179.36	115.297	78.9168	119.658	1.02519	1.02519
83604	TMEM47	transmembrane protein 47	86.0752	232.328	118.884	147.639	149.336	1.4924	1.02489
1815	DRD4	dopamine receptor D4	86.9257	207.675	119.723	165.391	170.343	1.28986	1.02446
649446	DLGAP1-AS1	DLGAP1 antisense RNA 1	92.3298	215.367	101.489	160.821	181.555	1.35552	1.02422
23379	KIAA0947	KIAA0947	92.4927	179.241	111.674	118.274	135.678	1.024	1.024
645586			81.0529	200.419	83.764	149.008	175.672	1.22564	1.02173
3045	HBD	hemoglobin, delta	84.2382	222.094	105.028	137.808	168.569	1.41106	1.02075
8829	NRP1	neuropilin 1	98.0856	178.917	118.59	142.358	152.829	1.02072	1.02072
727869			98.0666	178.781	94.598	176.707	208.041	1.01935	1.01935
440865	FLJ46838	FLJ46838 protein	76.3133	178.77	68.384	118.352	192.548	1.01925	1.01925
284355	TPRX1	tetra-peptide repeat homeobox 1	78.8871	181.663	87.2035	131.136	164.518	1.04823	1.0191
728568	C12orf73	chromosome 12 open reading frame 73	95.2381	317.342	100.039	187.449	229.527	2.05544	1.0179
57082	CASC5	cancer susceptibility candidate 5	48.3038	178.569	87.5972	85.9848	142.606	1.01721	1.01721
9290	GPR55	G protein-coupled receptor 55	64.7635	208.162	98.1436	112.146	155.901	1.29409	1.01687
51000	SLC35B3	solute carrier family 35, member B3	55.5879	178.473	97.8361	111.917	147.028	1.01624	1.01624
7852	CXCR4	chemokine (C-X-C motif) receptor 4	81.723	315.813	105.199	134.085	214.651	2.04672	1.01616
57653	LOC100499484-C9ORF174	LOC100499484-C9orf174 readthrough	105.07	178.309	113.426	121.212	123.82	1.01459	1.01459
643926			87.8545	187.583	74.2637	230.154	230.468	1.10614	1.01415
23015	GOLGA8A	golgin A8 family, member A	102.213	208.139	98.0783	182.065	206.482	1.29389	1.01379
23416	KCNH3	potassium voltage-gated channel, subfamily H (eag-related), member 3	76.9656	197.091	118.931	124.694	167.555	1.19541	1.01352
642098			52.0157	178.178	63.8628	135.955	238.102	1.01326	1.01326
81570	CLPB	ClpB caseinolytic peptidase B homolog (E. coli)	74.849	224.28	110.973	128.645	160.098	1.42875	1.01296
9314	KLF4	Kruppel-like factor 4 (gut)	72.0857	178.14	89.9365	117.172	161.171	1.01287	1.01287
1487	CTBP1	C-terminal binding protein 1	69.863	178.138	111.76	59.0198	105.27	1.01285	1.01285
440995			74.1722	184.706	91.9102	101.198	138.637	1.07823	1.01009
57481	KIAA1210	KIAA1210	84.6851	177.807	68.772	96.1068	183.181	1.00949	1.00949
56259	CTNNBL1	catenin, beta like 1	99.7748	265.425	119.241	171.301	153.215	1.73287	1.00942
1028	CDKN1C	cyclin-dependent kinase inhibitor 1C (p57, Kip2)	82.9292	206.25	97.5241	151.417	186.552	1.27743	1.00893
143872	ARHGAP42	Rho GTPase activating protein 42	86.7332	181.327	91.6912	155.31	167.059	1.04489	1.00863
3142	HLX	H2.0-like homeobox	93.6763	204.875	98.5442	160.745	180.747	1.26535	1.00832
652707			66.2838	230.314	70.7075	199.388	255.745	1.47668	1.00821
434	ASIP	agouti signaling protein	86.4612	280.629	106.825	153.962	201.499	1.83345	1.00799
2521	FUS	fused in sarcoma	83.4405	177.653	102.024	128.864	152.089	1.00793	1.00793
7626	ZNF75D	zinc finger protein 75D	81.4664	197.31	100.946	133.1	163.319	1.19741	1.0076
728815	LOC728815	cytokine receptor-like factor 3 pseudogene	119.655	177.59	92.0376	234.036	233.887	1.00728	1.00728
55361	PI4K2A	phosphatidylinositol 4-kinase type 2 alpha	85.0588	195.44	106.799	105.42	98.065	1.18022	1.00677
389389			76.838	177.388	95.4392	98.4934	205.361	1.00523	1.00523
649676			89.7124	190.809	89.433	199.627	245.823	1.13692	1.00451
1286	COL4A4	collagen, type IV, alpha 4	93.6255	347.06	119.832	171.065	191.144	2.21707	1.00424
4634	MYL3	myosin, light chain 3, alkali; ventricular, skeletal, slow	83.4257	219.009	124.211	139.028	158.037	1.3858	1.0039
642852	LOC642852	uncharacterized LOC642852	120.71	188.322	121.908	137.255	115.832	1.11323	1.00347
643875	CNN3P1	calponin 3, acidic pseudogene 1	93.732	183.642	79.1016	159.179	174.506	1.06779	1.00265
51377	UCHL5	ubiquitin carboxyl-terminal hydrolase L5	84.2899	196.351	92.4011	125.283	160.588	1.18861	1.00192
8894	EIF2S2	eukaryotic translation initiation factor 2, subunit 2 beta, 38kDa	55.2988	177.06	80.6356	97.2875	153.408	1.00189	1.00189
200008	CDCP2	CUB domain containing protein 2	62.2513	176.973	88.8142	76.5896	127.698	1.00101	1.00101
253260	RICTOR	RPTOR independent companion of MTOR, complex 2	97.5878	202.612	83.8812	224.586	229.694	1.24529	1.00098
10286	BCAS2	breast carcinoma amplified sequence 2	57.7183	236.005	117.961	133.953	162.438	1.52075	1.00083
730416			79.7991	185.251	84.3095	168.937	215.039	1.08355	1.00041
57513	CASKIN2	CASK interacting protein 2	86.1585	295.057	117.379	119.103	175.3	1.92397	1.00016
643441	LOC643441	uncharacterized LOC643441	103.423	188.649	85.5317	245.551	240.545	1.11637	0.999127
55745	AP5M1	adaptor-related protein complex 5, mu 1 subunit	82.2062	184.25	96.5431	99.7636	113.961	1.07376	0.998969
729020	LOC729020	rcRPE	110.184	194.468	94.7073	182.47	187.619	1.17122	0.9986
143684	FAM76B	family with sequence similarity 76, member B	89.8668	189.062	104.479	131.309	158.749	1.12031	0.996128
5378	PMS1	PMS1 postmeiotic segregation increased 1 (S. cerevisiae)	93.2005	176.468	112.939	173.05	175.986	0.995844	0.995844
55588	MED29	mediator complex subunit 29	92.7737	180.117	87.69	159.811	182.461	1.0328	0.995115
55198	APPL2	adaptor protein, phosphotyrosine interaction, PH domain and leucine zipper containing 2	98.7578	185.605	109.685	86.7314	83.5374	1.08699	0.994986
4069	LYZ	lysozyme	79.6014	176.374	76.6029	120.268	136.155	0.994879	0.994879
653464	SRGAP2C	SLIT-ROBO Rho GTPase activating protein 2C	87.7345	211.639	115.549	201.221	176.94	1.32399	0.994434
84871	AGBL4	ATP/GTP binding protein-like 4	68.5264	198.105	101.07	95.3347	119.889	1.20468	0.992992
6275	S100A4	S100 calcium binding protein A4	101.206	176.138	106.185	178.853	134.624	0.99246	0.99246
240	ALOX5	arachidonate 5-lipoxygenase	92.6044	193.547	138.348	131.237	127.873	1.16265	0.991476
644368			95.935	182.405	80.6302	97.4359	163.048	1.05559	0.991085
51348	KLRF1	killer cell lectin-like receptor subfamily F, member 1	103.67	196.498	115.767	160.269	160.645	1.18996	0.99076
8434	RECK	reversion-inducing-cysteine-rich protein with kazal motifs	93.7966	176.088	114.977	109.544	123.123	0.991955	0.990536
5997	RGS2	regulator of G-protein signaling 2, 24kDa	72.2084	232.819	77.1507	101.722	152.713	1.49622	0.989544
81501	DCSTAMP	dendrocyte expressed seven transmembrane protein	74.8839	191.703	108.212	120.603	130.782	1.14536	0.988875
9330	GTF3C3	general transcription factor IIIC, polypeptide 3, 102kDa	79.4229	180.698	68.8064	124.185	171.845	1.03861	0.988601
652179			113.092	201.317	90.4441	304.122	266.666	1.23372	0.988522
729568	SUSD2P1	sushi domain containing 2 pseudogene 1	91.1971	175.72	67.6923	190.033	195.626	0.988172	0.988172
5436	POLR2G	polymerase (RNA) II (DNA directed) polypeptide G	43.4681	214.159	91.3017	61.5012	129.381	1.34537	0.987797
165082	GPR113	G protein-coupled receptor 113	94.3919	234.631	116.454	202.757	210.816	1.51021	0.986923
55363	HEMGN	hemogen	114.6	197.669	111.841	174.704	164.525	1.20069	0.986413
57084	SLC17A6	solute carrier family 17 (sodium-dependent inorganic phosphate cotransporter), member 6	80.3857	218.966	109.545	164.469	201.658	1.38545	0.986052
158228	FAM201A	family with sequence similarity 201, member A	71.3417	215.272	83.7863	114.837	180.215	1.35472	0.985663
134147	CMBL	carboxymethylenebutenolidase homolog (Pseudomonas)	109.788	193.685	125.683	157.355	142.636	1.16393	0.985618
728907			109.432	176.273	64.7829	227.857	207.259	0.99385	0.984106
7424	VEGFC	vascular endothelial growth factor C	56.2798	312.381	84.0633	128.135	225.964	2.02699	0.983762
65982	ZSCAN18	zinc finger and SCAN domain containing 18	91.3844	193.26	91.6271	205.142	231.867	1.15997	0.983701
1761	DMRT1	doublesex and mab-3 related transcription factor 1	86.9763	180.359	94.4567	134.99	160.719	1.03522	0.982124
79939	SLC35E1	solute carrier family 35, member E1	98.0893	175.103	87.8498	133.537	146.806	0.981826	0.981826
54535	CCHCR1	coiled-coil alpha-helical rod protein 1	80.6963	209.644	86.1978	160.856	204.452	1.30689	0.980316
650662			106.788	178.228	78.8196	247.706	274.246	1.01376	0.978982
730185			74.2169	174.823	79.4648	122.703	165.14	0.978938	0.978938
729508			108.271	174.808	75.156	238.899	233.462	0.978782	0.978782
649279			116.734	284.691	94.1867	162.137	197.814	1.85939	0.978619
3605	IL17A	interleukin 17A	59.3275	196.636	108.522	119.846	170.195	1.19123	0.976976
729489			102.434	198.305	89.1801	196.311	241.819	1.2065	0.976741
2531	KDSR	3-ketodihydrosphingosine reductase	88.9215	174.479	96.4311	163.501	186.674	0.975381	0.975381
221833	SP8	Sp8 transcription factor	80.8723	174.893	80.5755	148.905	197.183	0.979653	0.97486
56413	LTB4R2	leukotriene B4 receptor 2	99.5608	217.524	111.004	96.7568	156.326	1.37352	0.97467
440836	ODF3B	outer dense fiber of sperm tails 3B	90.7832	194.251	94.5875	147.415	207.338	1.1692	0.974459
732424			73.61	187.391	76.2021	139.953	190.852	1.10428	0.974253
646981	PTPN2P1	protein tyrosine phosphatase, non-receptor type 2 pseudogene 1	91.8513	252.777	82.3941	240.305	302.276	1.64471	0.974189
728316			93.1424	175.363	99.9358	134.988	143.892	0.984498	0.973933
89858	SIGLEC12	sialic acid binding Ig-like lectin 12 (gene/pseudogene)	102.018	174.326	94.1953	148.547	144.628	0.973793	0.973793
650293	LOC650293	seven transmembrane helix receptor	98.6927	211.755	103.503	215.267	217.058	1.32499	0.973509
154288	KHDC3L	KH domain containing 3-like, subcortical maternal complex member	88.181	174.233	92.9455	146.417	173.034	0.972833	0.972833
1960	EGR3	early growth response 3	84.1023	174.222	118.034	130.368	140.793	0.972712	0.972712
3982	LIM2	lens intrinsic membrane protein 2, 19kDa	94.8383	185.965	90.1758	165.079	170.618	1.09049	0.971821
171019	ADAMTS19	ADAM metallopeptidase with thrombospondin type 1 motif, 19	85.9451	202.672	97.3012	116.988	116.336	1.24582	0.971722
10576	CCT2	chaperonin containing TCP1, subunit 2 (beta)	70.9316	176.783	67.8742	94.7811	139.136	0.999061	0.970473
115560	ZNF501	zinc finger protein 501	99.2746	178.504	84.2959	179.059	237.193	1.01655	0.970217
1785	DNM2	dynamin 2	83.8083	329.559	122.513	168.826	222.895	2.12365	0.969396
4276			85.0536	196.541	89.9417	154	144.812	1.19036	0.968457
7139	TNNT2	troponin T type 2 (cardiac)	78.4724	173.792	74.2235	120.562	164.185	0.968254	0.968254
220992	ZNF485	zinc finger protein 485	102.665	230.015	96.8193	208.983	171.779	1.47433	0.968119
731860			75.383	173.673	84.0206	67.8487	140.957	0.967015	0.967015
643037	LOC643037	uncharacterized LOC643037	119.715	174.483	79.4168	183.107	154.067	0.975413	0.966441
647188			92.5942	231.155	92.4892	161.823	182.167	1.48326	0.966162
23142	DCUN1D4	DCN1, defective in cullin neddylation 1, domain containing 4 (S. cerevisiae)	80.9273	235.488	98.5698	153.901	201.182	1.51679	0.965275
144124	OR10A5	olfactory receptor, family 10, subfamily A, member 5	83.2979	173.458	86.9206	139.381	156.107	0.964783	0.964783
397	ARHGDIB	Rho GDP dissociation inhibitor (GDI) beta	89.8785	222.403	113.667	139.116	166.266	1.41357	0.96456
3347	HTN3	histatin 3	92.5684	187.821	81.7598	183.215	254.273	1.10842	0.964412
89886	SLAMF9	SLAM family member 9	89.9234	173.398	106.198	126.362	135.846	0.964151	0.964151
1141	CHRNB2	cholinergic receptor, nicotinic, beta 2 (neuronal)	76.8058	173.388	112.752	138.022	166.354	0.964053	0.964053
653226	SRP9P1	signal recognition particle 9 pseudogene 1	121.951	188.02	97.3085	246.718	193.54	1.11034	0.963536
126068	ZNF441	zinc finger protein 441	61.9872	179.511	79.9947	130.779	193.104	1.02671	0.962899
645730			76.7648	239.189	80.1612	203.053	248.927	1.54495	0.962531
7517	XRCC3	X-ray repair complementing defective repair in Chinese hamster cells 3	97.107	269.288	100.453	134.673	162.586	1.75896	0.961725
55012	PPP2R3C	protein phosphatase 2, regulatory subunit B'', gamma	94.0152	211.497	109.47	171.347	162.656	1.32278	0.961126
3066	HDAC2	histone deacetylase 2	96.4532	173.076	105.311	172.036	176.429	0.960802	0.960802
7044	LEFTY2	left-right determination factor 2	91.3411	183.122	94.2995	113.987	131.102	1.06268	0.960564
10250	SRRM1	serine/arginine repetitive matrix 1	79.8665	261.969	98.2583	128.855	200.767	1.70921	0.960469
2213	FCGR2B	Fc fragment of IgG, low affinity IIb, receptor (CD32)	101.499	173.016	116.856	144.879	144.916	0.960168	0.960168
4778	NFE2	nuclear factor (erythroid-derived 2), 45kDa	85.5419	172.794	108.858	117.004	127.646	0.957857	0.957857
56832	IFNK	interferon, kappa	92.9559	172.762	97.2024	142.38	156.149	0.957521	0.957521
732273			78.2486	210.023	102.665	114.38	154.141	1.31016	0.957424
221421	RSPH9	radial spoke head 9 homolog (Chlamydomonas)	98.8768	200.573	79.9854	161.924	166.338	1.22703	0.957276
79576	NKAP	NFKB activating protein	84.3069	224.085	89.1384	137.377	200.065	1.42717	0.956754
140831	ZSWIM3	zinc finger, SWIM-type containing 3	105.976	173.305	130.385	155.977	146.086	0.963191	0.956079
8450	CUL4B	cullin 4B	76.5238	262.232	108.142	112.207	159.869	1.71102	0.956062
728717			86.4125	238.763	84.8566	260.956	277.18	1.54173	0.955154
9781	RNF144A	ring finger protein 144A	96.0436	172.533	105.032	145.455	148.924	0.955126	0.955126
79066	METTL16	methyltransferase like 16	83.3948	229.578	136.152	142.953	153.759	1.4709	0.954835
57407	NMRAL1	NmrA-like family domain containing 1	93.2225	172.501	86.233	141.288	174.833	0.954794	0.954794
728685			82.7293	172.495	99.818	156.175	210.801	0.954729	0.954729
56108	PCDHGA7	protocadherin gamma subfamily A, 7	82.6554	238.209	108.1	156.634	188.262	1.53754	0.954144
9175	MAP3K13	mitogen-activated protein kinase kinase kinase 13	80.6566	182.836	89.5776	137.269	171.338	1.05985	0.953983
10490	VTI1B	vesicle transport through interaction with t-SNAREs homolog 1B (yeast)	80.3863	183.973	115.164	109.537	161.086	1.07105	0.953808
645722			73.7765	190.326	79.0577	189.459	267.675	1.13235	0.953629
7320	UBE2B	ubiquitin-conjugating enzyme E2B	92.6001	317.91	119.516	174.71	201.299	2.05867	0.952949
646567	OSTCP2	oligosaccharyltransferase complex subunit pseudogene 2	137.83	172.246	69.0294	330.484	249.93	0.952117	0.952117
84992	PIGY	phosphatidylinositol glycan anchor biosynthesis, class Y	88.4814	172.19	102.833	134.135	155.825	0.951533	0.951533
391211	OR2G6	olfactory receptor, family 2, subfamily G, member 6	85.2139	190.231	97.1827	184.928	205.521	1.13144	0.951391
729973	LOC729973	uncharacterized LOC729973	75.6629	237.243	91.6296	171.009	218.458	1.5302	0.95107
27294	DHDH	dihydrodiol dehydrogenase (dimeric)	94.5781	222.36	118.867	146.299	165.328	1.41322	0.950196
8022	LHX3	LIM homeobox 3	95.3509	183.519	95.5039	142.207	151.545	1.06659	0.950053
643373	LOC643373	glucuronidase, beta pseudogene	89.1162	186.459	92.8899	170.437	208.01	1.09528	0.949802
732187			79.6142	259.702	96.8881	146.809	233.923	1.69351	0.948242
1982	EIF4G2	eukaryotic translation initiation factor 4 gamma, 2	101.047	171.868	101.344	137.43	132.405	0.94815	0.94815
54557	SGTB	small glutamine-rich tetratricopeptide repeat (TPR)-containing, beta	103.743	189.835	83.9921	125.485	155.461	1.12768	0.947629
8925	HERC1	HECT and RLD domain containing E3 ubiquitin protein ligase family member 1	91.0323	180.425	104.563	149.367	157.746	1.03588	0.947528
729928			90.7821	179.374	89.8544	155.731	168.716	1.02533	0.947406
646677			102.148	209.483	80.2112	240.916	227.641	1.30551	0.94653
647011			69.7055	436.479	91.2016	150.427	224.943	2.63099	0.94584
79175	ZNF343	zinc finger protein 343	107.015	232.791	113.857	198.786	186.14	1.49599	0.945735
731787			105.868	208.203	89.9354	134.53	125.414	1.29444	0.945729
728339	LOC728339	uncharacterized LOC728339	125.746	205.234	100.523	309.63	262.149	1.2685	0.945676
730020	LOC730020	uncharacterized LOC730020	99.4932	217.17	81.0664	223.119	237.77	1.37058	0.945127
56914	OTOR	otoraplin	80.8842	220.497	98.6672	169.967	150.624	1.39803	0.943091
644589	LOC644589	DnaJ (Hsp40) homolog, subfamily C, member 19 pseudogene	111.694	171.376	72.8171	182.504	209.734	0.942976	0.942976
51004	COQ6	coenzyme Q6 homolog, monooxygenase (S. cerevisiae)	78.7308	175.12	97.3986	119.499	154.685	0.982001	0.942348
115286	SLC25A26	solute carrier family 25 (S-adenosylmethionine carrier), member 26	93.0892	171.946	109.049	120.544	123.465	0.948973	0.942293
4804	NGFR	nerve growth factor receptor	89.7826	173.317	115.325	132.663	137.868	0.96331	0.94158
8362	HIST1H4K	histone cluster 1, H4k	73.0648	345.227	85.3522	159.574	189.795	2.20751	0.941132
730225			61.6334	305.112	72.5865	100.545	168.148	1.98448	0.940444
79875	THSD4	thrombospondin, type I, domain containing 4	69.3001	194.979	72.1896	172.573	235.767	1.17595	0.939702
401563	C9orf139	chromosome 9 open reading frame 139	103.636	187.001	91.7878	155.6	150.242	1.10052	0.939395
22948	CCT5	chaperonin containing TCP1, subunit 5 (epsilon)	66.6253	171.032	71.1132	114.558	184.832	0.93935	0.93935
644334			106.032	193.835	82.9518	219.306	212.072	1.16533	0.9393
643563	EEF1A1P15	eukaryotic translation elongation factor 1 alpha 1 pseudogene 15	109.344	269.345	92.1188	264.555	215.112	1.75935	0.936964
121441	NEDD1	neural precursor cell expressed, developmentally down-regulated 1	52.2531	170.788	86.3992	106.11	168.989	0.936773	0.936773
23461	ABCA5	ATP-binding cassette, sub-family A (ABC1), member 5	90.9873	170.778	109.151	122.222	141.365	0.936661	0.936661
53635	PTOV1	prostate tumor overexpressed 1	87.9585	170.745	80.0996	184.032	180.872	0.936318	0.936318
9939	RBM8A	RNA binding motif protein 8A	18.8552	226.639	88.2427	45.2069	213.204	1.44763	0.936116
3981	LIG4	ligase IV, DNA, ATP-dependent	87.4275	170.707	114.317	113.903	123.34	0.935915	0.935915
5268	SERPINB5	serpin peptidase inhibitor, clade B (ovalbumin), member 5	97.6194	177.608	116.357	117.192	115.422	1.00747	0.935563
79888	LPCAT1	lysophosphatidylcholine acyltransferase 1	83.239	170.48	105.97	137.221	152.154	0.933513	0.933513
98	ACYP2	acylphosphatase 2, muscle type	74.1516	184.56	95.7233	113.181	146.846	1.0768	0.933476
55658	RNF126	ring finger protein 126	55.908	180.271	107.131	112.023	141.991	1.03435	0.933122
4250	SCGB2A2	secretoglobin, family 2A, member 2	56.9715	185.348	90.6033	118.193	190.957	1.08449	0.931532
727854			95.8639	171.325	74.0709	184.993	201.025	0.942442	0.93152
3275	PRMT2	protein arginine methyltransferase 2	77.4577	380.165	130.624	128.596	184.615	2.38157	0.930261
54967	CXorf48	chromosome X open reading frame 48	105.479	204.483	112.508	164.731	157.522	1.26189	0.929669
138639	PTPDC1	protein tyrosine phosphatase domain containing 1	80.4831	170.089	99.2364	121.691	148.356	0.929362	0.929362
55677	IWS1	IWS1 homolog (S. cerevisiae)	85.5607	205.58	109.839	150.118	161.768	1.27155	0.929256
4033	LRMP	lymphoid-restricted membrane protein	96.119	170.051	84.5619	176.697	149.802	0.928964	0.928964
92960	PEX11G	peroxisomal biogenesis factor 11 gamma	87.9924	326.325	103.679	109.774	239.638	2.10584	0.928533
89910	UBE3B	ubiquitin protein ligase E3B	99.3489	215.495	115.485	145.921	149.254	1.3566	0.927848
729287			79.3767	216.428	78.6268	172.59	204.748	1.36439	0.925372
51013	EXOSC1	exosome component 1	83.7283	190.944	118.677	123.792	144.337	1.13819	0.925269
643678			83.9244	220.957	86.1679	196.364	240.373	1.40179	0.925203
79090	TRAPPC6A	trafficking protein particle complex 6A	98.181	169.692	98.0068	93.485	131.92	0.925149	0.925149
7652	ZNF99	zinc finger protein 99	111.804	190.584	94.0647	220.652	206.929	1.13479	0.924855
344901	OSTN	osteocrin	106.291	208.533	90.9046	160.188	210.135	1.2973	0.924074
10658	CELF1	CUGBP, Elav-like family member 1	92.2941	175.731	119.451	104.496	114.129	0.988286	0.923905
646821			77.4578	171.656	65.445	155.725	228.258	0.945927	0.923849
26118	WSB1	WD repeat and SOCS box containing 1	90.6518	190.371	113.197	163.942	182.793	1.13277	0.923519
53343	NUDT9	nudix (nucleoside diphosphate linked moiety X)-type motif 9	80.5529	257.4	117.114	151.178	190.567	1.67744	0.923379
649984			79.5044	169.489	76.7802	129.851	224.308	0.922983	0.922983
377047	PRSS45	protease, serine, 45	80.5042	237.892	93.131	145.226	197.84	1.53513	0.922888
2257	FGF12	fibroblast growth factor 12	95.9071	169.464	75.3344	174.079	154.263	0.922717	0.922717
729072			104.262	226.222	100.637	206.375	206.751	1.44431	0.922568
8491	MAP4K3	mitogen-activated protein kinase kinase kinase kinase 3	101.68	169.389	101.248	164.24	161.291	0.921921	0.921921
9287	TAAR2	trace amine associated receptor 2	97.6351	177.038	127.232	116.216	110.428	1.00167	0.921806
4635	MYL4	myosin, light chain 4, alkali; atrial, embryonic	92.5941	276.163	119.042	167.042	187.274	1.80448	0.921742
10048	RANBP9	RAN binding protein 9	88.2529	178.636	100.825	125.541	141.426	1.01789	0.921203
55082	ARGLU1	arginine and glutamate rich 1	85.1951	210.624	110.62	136.424	158.2	1.31532	0.921188
729709			63.8774	197.993	89.6031	118.937	145.539	1.20366	0.921044
79412	KREMEN2	kringle containing transmembrane protein 2	93.6263	169.192	107.444	110.403	127.582	0.919815	0.919815
64951	MRPS24	mitochondrial ribosomal protein S24	79.9695	169.041	95.5581	165.504	188.291	0.91821	0.91821
4709	NDUFB3	NADH dehydrogenase (ubiquinone) 1 beta subcomplex, 3, 12kDa	103.822	206.588	111.027	97.6459	156.563	1.28038	0.917865
9639	ARHGEF10	Rho guanine nucleotide exchange factor (GEF) 10	92.3051	168.955	116.72	97.9716	119.086	0.917289	0.917289
55083	KIF26B	kinesin family member 26B	99.9699	168.918	121.017	126.142	132.439	0.916889	0.916889
8997	KALRN	kalirin, RhoGEF kinase	83.8326	185.981	112.951	137.432	157.607	1.09065	0.916242
642956	FABP5P9	fatty acid binding protein 5 pseudogene 9	115.29	168.835	74.411	205.128	182.433	0.916007	0.916007
7342	UBP1	upstream binding protein 1 (LBP-1a)	92.7793	202.313	110.89	210.041	190.428	1.24263	0.915076
1241	LTB4R	leukotriene B4 receptor	85.4051	168.736	112.453	88.4034	107.932	0.914948	0.914948
642620	LOC642620	uncharacterized LOC642620	90.4864	243.89	97.8751	155.056	174.188	1.58009	0.914346
729887	LOC729887	uncharacterized LOC729887	87.6384	181.751	96.7896	116.89	162.782	1.0491	0.913911
28969	BZW2	basic leucine zipper and W2 domains 2	98.616	172.065	107.557	107.519	158.985	0.950216	0.912681
652698			96.6776	215.874	84.5257	279.389	228.33	1.35977	0.910762
8076	MFAP5	microfibrillar associated protein 5	97.916	203.124	88.8486	165.778	191.569	1.24985	0.910735
84233	TMEM126A	transmembrane protein 126A	89.2489	168.343	103.753	142.704	137.604	0.910735	0.910735
653149	NBPF6	neuroblastoma breakpoint family, member 6	67.1138	173.951	89.9962	157.187	203.714	0.969903	0.910446
729856	LOC729856	elongation factor 1-alpha-like	97.5602	231.415	94.0033	231.915	223.97	1.48529	0.910389
219854	TMEM218	transmembrane protein 218	101.256	178.418	87.6073	156.313	195.925	1.01569	0.910199
440712	C1orf186	chromosome 1 open reading frame 186	88.7471	185.821	76.3677	177.154	181.844	1.0891	0.909778
5985	RFC5	replication factor C (activator 1) 5, 36.5kDa	95.69	298.589	130.198	101.695	168.671	1.94546	0.909453
728397			113.889	201.983	95.21	341.365	295.094	1.23968	0.90928
728642	CDK11A	cyclin-dependent kinase 11A	69.7239	264.583	103.432	114.793	196.106	1.72714	0.909118
5644	PRSS1	protease, serine, 1 (trypsin 1)	72.9064	168.158	90.7986	112.389	161.925	0.908753	0.908753
7103	TSPAN8	tetraspanin 8	88.4817	180.672	82.5698	145.021	164.509	1.03836	0.908676
26017	FAM32A	family with sequence similarity 32, member A	83.1954	168.15	108.312	109.309	128.727	0.90866	0.90866
1358	CPA2	carboxypeptidase A2 (pancreatic)	99.0997	188.714	113.316	150	158.992	1.11698	0.908066
51690	LSM7	LSM7 homolog, U6 small nuclear RNA associated (S. cerevisiae)	73.4213	183.405	98.7414	104.772	168.851	1.06546	0.907774
8291	DYSF	dysferlin, limb girdle muscular dystrophy 2B (autosomal recessive)	89.7279	193.688	76.8504	139.731	154.41	1.16396	0.906254
962	CD48	CD48 molecule	76.0418	167.887	79.9207	178.203	191.662	0.905842	0.905842
125111	GJD3	gap junction protein, delta 3, 31.9kDa	92.8193	244.465	98.5068	186.868	192.205	1.58435	0.905538
23220	DTX4	deltex homolog 4 (Drosophila)	81.7972	185.182	65.7368	178.533	215.094	1.08287	0.905415
54897	CASZ1	castor zinc finger 1	92.3637	262.124	101.527	119.892	193.504	1.71028	0.905151
5209	PFKFB3	6-phosphofructo-2-kinase/fructose-2,6-biphosphatase 3	99.9775	167.821	84.7211	161.804	188.997	0.905124	0.905124
729543			92.3146	196.784	80.1227	244.771	221.407	1.19259	0.904904
729121	LOC729121	uncharacterized LOC729121	113.517	189.092	83.3306	271.386	225.125	1.1206	0.904424
729993	SHISA9	shisa homolog 9 (Xenopus laevis)	86.731	204.255	103.495	169.031	181.551	1.25988	0.903939
2201	FBN2	fibrillin 2	93.6086	178.789	105.019	163.636	160.783	1.01944	0.903834
56882	CDC42SE1	CDC42 small effector 1	106.658	167.575	126.635	153.504	128.12	0.902474	0.902474
219957	OR9Q2	olfactory receptor, family 9, subfamily Q, member 2	83.4844	178.294	85.6722	221.986	186.43	1.01443	0.901611
80832	APOL4	apolipoprotein L, 4	88.7691	265.685	131.74	144.016	170.046	1.73464	0.90146
162	AP1B1	adaptor-related protein complex 1, beta 1 subunit	64.0206	198.292	87.1331	120.76	188.342	1.20637	0.90098
340526	RGAG4	retrotransposon gag domain containing 4	89.065	288.221	126.996	189.108	217.368	1.88164	0.900483
388553	LOC388553	uncharacterized LOC388553	91.9063	167.268	87.5627	179.473	184.11	0.89917	0.89917
4781	NFIB	nuclear factor I/B	90.099	167.208	109.783	136.032	134.114	0.898524	0.898524
643226	GRXCR2	glutaredoxin, cysteine rich 2	121.026	219.413	85.969	198.154	223.713	1.38913	0.898412
5003	SLC22A18AS	solute carrier family 22 (organic cation transporter), member 18 antisense	78.5742	184.705	121.987	114.834	171.266	1.07822	0.898326
401548	SNX30	sorting nexin family member 30	61.8475	308.343	114.761	128.402	180.149	2.0035	0.898208
9754	STARD8	StAR-related lipid transfer (START) domain containing 8	82.8364	199.305	108.808	109.703	144.918	1.21558	0.897562
83450	LRRC48	leucine rich repeat containing 48	84.9207	192.109	105.382	135.893	164.622	1.14918	0.897063
6322	SCML1	sex comb on midleg-like 1 (Drosophila)	88.5842	167.062	93.4107	159.615	147.469	0.896941	0.896941
56647	BCCIP	BRCA2 and CDKN1A interacting protein	91.2754	199.47	95.6861	163.96	181.519	1.21707	0.896864
22929	SEPHS1	selenophosphate synthetase 1	90.0246	222.492	118.019	147.059	158.565	1.41429	0.896766
441009	LOC441009	uncharacterized LOC441009	110.618	178.163	91.2163	210.931	204.468	1.01311	0.896571
1734	DIO2	deiodinase, iodothyronine, type II	70.3957	245.899	105.295	99.5951	166.888	1.59491	0.895853
84951	TNS4	tensin 4	83.9581	166.923	114.29	117.573	133.314	0.895444	0.895444
83875	BCO2	beta-carotene oxygenase 2	86.1484	199.247	102.121	126.587	168.286	1.21505	0.894018
150737	TTC30B	tetratricopeptide repeat domain 30B	85.4909	185.15	95.8813	153.982	183.077	1.08256	0.892745
643414	LIPK	lipase, family member K	106.948	166.674	95.2929	170.739	244.047	0.892743	0.892743
727894			84.8507	293.091	89.3444	276.296	300.547	1.9119	0.892224
3763	KCNJ6	potassium inwardly-rectifying channel, subfamily J, member 6	68.7068	166.622	107.639	106.374	164.065	0.892186	0.892186
254272	TBC1D28	TBC1 domain family, member 28	81.1637	222.821	91.2653	198.109	248.278	1.41696	0.891934
7307	U2AF1	U2 small nuclear RNA auxiliary factor 1	75.6058	166.539	91.2018	101.226	123.972	0.891278	0.891278
126272	EID2B	EP300 interacting inhibitor of differentiation 2B	95.9151	194.357	107.93	139.535	150.669	1.17019	0.891103
387758	FIBIN	fin bud initiation factor homolog (zebrafish)	70.7873	185.756	95.3193	72.3164	155.696	1.08846	0.890852
84343	HPS3	Hermansky-Pudlak syndrome 3	84.6936	166.457	104.37	105.179	127.808	0.890395	0.890395
116115	ZNF526	zinc finger protein 526	78.228	188.749	83.4681	159.577	193.82	1.11732	0.890231
1952	CELSR2	cadherin, EGF LAG seven-pass G-type receptor 2 (flamingo homolog, Drosophila)	75.5853	177.623	103.044	148.622	198.308	1.00762	0.889042
442064	LOC442064	phosphatidylinositol glycan anchor biosynthesis, class Y pseudogene	99.1129	198.41	89.5575	200.591	187.564	1.20745	0.888808
643264	RPL21P106	ribosomal protein L21 pseudogene 106	88.0266	227.661	75.8534	210.256	236.625	1.45576	0.888749
1139	CHRNA7	cholinergic receptor, nicotinic, alpha 7 (neuronal)	83.0071	166.216	84.7928	83.956	164.607	0.887772	0.887772
23205	ACSBG1	acyl-CoA synthetase bubblegum family member 1	101.275	166.195	113.935	108.042	117.418	0.887543	0.887543
283238	SLC22A24	solute carrier family 22, member 24	108.749	204.631	92.8421	262.085	225.328	1.2632	0.887472
643314	KIAA0754	KIAA0754	108.968	246.78	76.5849	264.555	258.063	1.60137	0.887469
8634	RTCA	RNA 3'-terminal phosphate cyclase	83.4478	166.133	94.4512	144.813	167.548	0.886871	0.886871
79153	GDPD3	glycerophosphodiester phosphodiesterase domain containing 3	67.1358	213.729	120.281	65.7718	96.5752	1.34174	0.886662
25824	PRDX5	peroxiredoxin 5	94.6184	177.983	114.294	129.753	135.087	1.01128	0.885878
4715	NDUFB9	NADH dehydrogenase (ubiquinone) 1 beta subcomplex, 9, 22kDa	98.8119	175.694	109.02	155.87	158.174	0.987911	0.885798
22803	XRN2	5'-3' exoribonuclease 2	98.4391	216.081	117.52	169.651	150.081	1.3615	0.885773
157697	ERICH1	glutamate-rich 1	86.8714	172.537	78.6533	144.994	184.626	0.955171	0.885485
727785			105.078	186.149	85.3438	239.836	232.407	1.09228	0.885121
91828	EXOC3L4	exocyst complex component 3-like 4	92.0849	182.829	105.451	138.647	148.319	1.05978	0.884211
442092	ARVP6125	uncharacterized LOC442092	83.6953	200.656	90.0399	171.257	208.376	1.22777	0.884173
441722	LOC441722	U2 small nuclear RNA auxiliary factor 1-like 4 pseudogene	81.1038	181.749	98.0183	138.922	174.053	1.04909	0.884166
9927	MFN2	mitofusin 2	88.131	206.674	95.4796	157.721	172.335	1.28113	0.883204
83892	KCTD10	potassium channel tetramerisation domain containing 10	78.4548	242.12	120.093	134.134	185.548	1.56694	0.882617
7071	KLF10	Kruppel-like factor 10	75.1189	165.64	74.5813	36.5591	205.716	0.881513	0.881513
127396	ZNF684	zinc finger protein 684	89.7491	196.805	85.7435	133.95	155.408	1.19279	0.881174
56344	CABP5	calcium binding protein 5	102.363	218.245	99.906	239.513	208.122	1.37949	0.880798
441108	C5orf56	chromosome 5 open reading frame 56	103.027	176.942	94.7353	209.158	197.69	1.00069	0.880753
55617	TASP1	taspase, threonine aspartase, 1	83.2445	197.109	104.794	106.107	151.891	1.19557	0.88044
4619	MYH1	myosin, heavy chain 1, skeletal muscle, adult	92.2196	165.538	115.125	120.648	137.779	0.880401	0.880401
29943	PADI1	peptidyl arginine deiminase, type I	88.7329	181.843	114.603	121.805	139.626	1.05002	0.880261
79762	C1orf115	chromosome 1 open reading frame 115	100.564	165.475	116.62	158.943	131.091	0.879708	0.879708
9129	PRPF3	PRP3 pre-mRNA processing factor 3 homolog (S. cerevisiae)	71.8633	212.812	108.586	144.398	156.425	1.33397	0.879353
89839	ARHGAP11B	Rho GTPase activating protein 11B	82.9633	181.486	106.462	122.105	144.986	1.04647	0.879149
445347	TARP	TCR gamma alternate reading frame protein	67.7888	174.403	90.4747	104.874	167.754	0.974586	0.878984
10285	SMNDC1	survival motor neuron domain containing 1	71.4047	228.405	103.805	112.868	159.336	1.46165	0.878784
79977	GRHL2	grainyhead-like 2 (Drosophila)	100.916	211.467	100.598	161.299	180.806	1.32253	0.878599
26011	TENM4	teneurin transmembrane protein 4	79.4594	189.92	107.125	141.346	174.651	1.12849	0.878295
51397	COMMD10	COMM domain containing 10	103.438	184.438	87.0804	203.168	197.235	1.0756	0.877997
6938	TCF12	transcription factor 12	96.0613	165.282	107.204	127.059	129.074	0.877602	0.877602
7091	TLE4	transducin-like enhancer of split 4 (E(sp1) homolog, Drosophila)	84.7354	177.634	81.7587	138.85	173.602	1.00773	0.877292
90864	SPSB3	splA/ryanodine receptor domain and SOCS box containing 3	77.8311	192.579	105.333	129.855	164.79	1.15359	0.875572
649853			99.011	165.078	69.4865	142.537	191.267	0.875372	0.875372
2661	GDF9	growth differentiation factor 9	82.8338	164.967	75.57	166.667	188.628	0.874157	0.874157
1032	CDKN2D	cyclin-dependent kinase inhibitor 2D (p19, inhibits CDK4)	79.4141	179.03	106.255	131.984	150.793	1.02187	0.87405
85465	EPT1	ethanolaminephosphotransferase 1 (CDP-ethanolamine-specific)	80.1085	194.986	123.093	124.471	158.091	1.17602	0.87398
729514			94.7487	164.931	59.9792	136.881	170.362	0.87376	0.87376
54742	LY6K	lymphocyte antigen 6 complex, locus K	81.6327	193.335	95.6663	138.543	171.18	1.16067	0.873353
4645	MYO5B	myosin VB	102.163	178.133	119.335	161.134	175.244	1.0128	0.872785
730754			115.638	220.34	63.9578	189.373	260.227	1.39674	0.871714
1188	CLCNKB	chloride channel, voltage-sensitive Kb	84.7047	169.359	105.721	113.846	134.655	0.921598	0.87086
4771	NF2	neurofibromin 2 (merlin)	71.7754	280.366	121.049	136.437	191.755	1.83175	0.870218
8021	NUP214	nucleoporin 214kDa	82.7466	167.11	84.9349	152.764	189.267	0.897465	0.869867
11250	GPR45	G protein-coupled receptor 45	76.0473	199.889	110.277	130.27	150.358	1.22086	0.869382
6291	SAA4	serum amyloid A4, constitutive	105.099	181.302	124.787	151.09	151.241	1.04464	0.868676
312	ANXA13	annexin A13	84.0358	187.583	90.3062	159.524	179.548	1.10613	0.868411
646626	LOC646626	uncharacterized LOC646626	84.1687	192.539	58.8076	201.425	316.336	1.15322	0.867897
83732	RIOK1	RIO kinase 1 (yeast)	92.663	172.796	116.597	100.106	109.993	0.957879	0.867864
4060	LUM	lumican	114.382	176.78	97.3593	115.018	124.77	0.999028	0.867304
390167	OR5M10	olfactory receptor, family 5, subfamily M, member 10	77.6716	164.342	74.1455	122.79	162.561	0.867299	0.867299
2703	GJA8	gap junction protein, alpha 8, 50kDa	83.8145	172.754	81.6689	86.5672	175.595	0.957438	0.866426
124460	SNX20	sorting nexin 20	78.7422	195.199	112.396	122.504	155.872	1.17799	0.866378
8470	SORBS2	sorbin and SH3 domain containing 2	85.0966	167.401	101.185	49.7925	95.88	0.900603	0.866024
54807	ZNF586	zinc finger protein 586	103.05	177.412	70.2872	159.709	175.238	1.00548	0.865889
51199	NIN	ninein (GSK3B interacting protein)	101.382	175.508	101.22	126.936	148.361	0.985989	0.865197
5130	PCYT1A	phosphate cytidylyltransferase 1, choline, alpha	84.9569	175.072	99.0168	152.785	177.74	0.9815	0.865096
8492	PRSS12	protease, serine, 12 (neurotrypsin, motopsin)	95.4774	169.464	110.191	121.509	142.846	0.922719	0.864952
133688	UGT3A1	UDP glycosyltransferase 3 family, polypeptide A1	102.187	176.73	112.852	159.827	153.686	0.998526	0.864086
983	CDK1	cyclin-dependent kinase 1	43.7713	164.029	83.4124	50.5747	160.745	0.863866	0.863866
162972	ZNF550	zinc finger protein 550	93.6018	163.999	83.3877	134.015	194.729	0.863526	0.863526
5094	PCBP2	poly(rC) binding protein 2	87.76	325.15	115.122	186.559	178.181	2.09933	0.862961
646482	LOC646482	uncharacterized LOC646482	98.1248	163.94	74.6196	221.985	208.814	0.862882	0.862882
643749	TRAF3IP2-AS1	TRAF3IP2 antisense RNA 1	83.4514	273.968	80.6913	149.128	204.806	1.79007	0.862842
219487	OR5M11	olfactory receptor, family 5, subfamily M, member 11	81.3019	212.453	89.9469	147.495	184.269	1.33092	0.86275
6990	DYNLT3	dynein, light chain, Tctex-type 3	79.3453	163.905	85.8654	139.895	188.416	0.862497	0.862497
144404	TMEM120B	transmembrane protein 120B	86.7178	164.307	94.6477	120.683	133.572	0.866917	0.86191
8897	MTMR3	myotubularin related protein 3	98.1935	190.764	93.4511	165.33	167.965	1.1365	0.861695
1585	CYP11B2	cytochrome P450, family 11, subfamily B, polypeptide 2	85.7001	197.969	114.2	151.417	180.52	1.20344	0.860924
646993	HMGB3P24	high mobility group box 3 pseudogene 24	90.6239	172.735	68.5888	153.846	264.86	0.957239	0.860722
80135	RPF1	ribosome production factor 1 homolog (S. cerevisiae)	62.4359	187.693	106.92	79.213	145.049	1.10719	0.859901
56123	PCDHB13	protocadherin beta 13	85.0932	163.669	99.7879	140.659	126.499	0.859891	0.859891
10022	INSL5	insulin-like 5	89.5165	163.612	102.512	144.294	186.176	0.859269	0.859269
3772	KCNJ15	potassium inwardly-rectifying channel, subfamily J, member 15	95.0632	223.88	111.426	160.879	169.551	1.42553	0.858868
1201	CLN3	ceroid-lipofuscinosis, neuronal 3	65.64	189.47	60.2885	98.5	148.333	1.1242	0.858801
120425	AMICA1	adhesion molecule, interacts with CXADR antigen 1	86.5224	163.561	100.322	139.791	160.908	0.858698	0.858698
84960	KIAA1984	KIAA1984	72.7126	188.04	91.4905	100.871	134.111	1.11052	0.85835
729509			106.637	163.506	74.0081	197.431	181.928	0.858093	0.858093
11280	SCN11A	sodium channel, voltage-gated, type XI, alpha subunit	101.779	219.726	112.907	163.673	177.88	1.3917	0.85777
389336	C5orf46	chromosome 5 open reading frame 46	113.884	241.346	100.07	160.452	206.074	1.56116	0.856418
729556			102.434	188.095	71.29	252.477	218.747	1.11105	0.856374
23135	KDM6B	lysine (K)-specific demethylase 6B	70.1401	163.292	72.3268	121.361	178.731	0.855728	0.855728
7064	THOP1	thimet oligopeptidase 1	81.324	226.962	122.69	105.283	124.101	1.45021	0.855619
7343	UBTF	upstream binding transcription factor, RNA polymerase I	61.7981	163.271	92.4011	98.7741	139.988	0.855497	0.855497
728687			85.9167	175.639	77.6832	147.857	177.373	0.987342	0.855422
219409	GSX1	GS homeobox 1	104.569	191.203	84.4053	98.2659	149.86	1.14064	0.854939
29121	CLEC2D	C-type lectin domain family 2, member D	89.8502	163.162	111.142	108.255	144.349	0.854288	0.854288
646360	LOC646360	transmembrane protein 161B pseudogene	79.6882	198.198	91.5248	140.171	198.922	1.20552	0.854043
727786			107.118	285.19	99.6234	289.558	276.259	1.86255	0.853938
440956	IQCF6	IQ motif containing F6	105.66	163.117	102.274	159.176	137.236	0.853792	0.853792
440689	HIST2H2BF	histone cluster 2, H2bf	94.8098	250.557	77.7505	113.483	166.724	1.62879	0.853789
729867	LOC729867	uncharacterized LOC729867	87.6606	163.091	61.5855	197.431	227.766	0.853504	0.853504
2802	GOLGA3	golgin A3	93.8657	188.406	89.1628	148.863	173.666	1.11403	0.853421
4811	NID1	nidogen 1	107.54	187.492	104.129	151.075	146.275	1.10526	0.853145
169792	GLIS3	GLIS family zinc finger 3	74.2847	168.821	86.0245	171.971	173.885	0.915854	0.852214
414157	C10orf62	chromosome 10 open reading frame 62	88.6312	184.952	90.1049	190.145	204.687	1.08063	0.851622
341416	OR6C2	olfactory receptor, family 6, subfamily C, member 2	88.3257	162.879	80.5931	85.0704	103.902	0.851152	0.851152
144100	PLEKHA7	pleckstrin homology domain containing, family A member 7	83.6624	189.084	103.604	153.097	179.645	1.12052	0.850774
155465	AGR3	anterior gradient 3 homolog (Xenopus laevis)	101.195	162.824	86.9211	158.987	175.896	0.85055	0.85055
3991	LIPE	lipase, hormone-sensitive	89.604	182.386	96.0692	155.444	171.038	1.0554	0.849854
9787	DLGAP5	discs, large (Drosophila) homolog-associated protein 5	93.6231	166.277	94.6137	150.623	153.819	0.888442	0.849241
115509	ZNF689	zinc finger protein 689	78.125	190.544	92.7312	165.04	179.417	1.13441	0.849084
4800	NFYA	nuclear transcription factor Y, alpha	69.2754	177.197	91.6952	116.599	168.16	1.00329	0.84881
7475	WNT6	wingless-type MMTV integration site family, member 6	90.8932	175.294	91.0045	123.116	138.291	0.983791	0.848601
286075	ZNF707	zinc finger protein 707	73.5068	292.756	98.6969	146.761	196.773	1.90983	0.848212
55664	CDC37L1	cell division cycle 37 homolog (S. cerevisiae)-like 1	83.1475	184.225	91.6809	128.842	175.212	1.07351	0.846937
146853	C17orf50	chromosome 17 open reading frame 50	89.5455	162.463	104.673	102.212	146.981	0.84654	0.84654
9496	TBX4	T-box 4	90.0112	183.579	105.763	134.199	175.004	1.06718	0.846289
4306	NR3C2	nuclear receptor subfamily 3, group C, member 2	88.9613	171.268	111.04	101.282	129.992	0.941842	0.845982
84650	EBPL	emopamil binding protein-like	83.1069	177.151	110.349	109.091	158.202	1.00282	0.845502
55603	FAM46A	family with sequence similarity 46, member A	89.1889	182.168	100.333	131.567	136.143	1.05324	0.844842
221150	SKA3	spindle and kinetochore associated complex subunit 3	49.2916	182.601	92.5588	84.8958	165.181	1.05752	0.844606
22925	PLA2R1	phospholipase A2 receptor 1, 180kDa	97.6862	201.082	130.937	134.345	138.835	1.23161	0.844488
11145	PLA2G16	phospholipase A2, group XVI	78.3512	162.258	86.9539	121.633	200.41	0.844262	0.844262
64946	CENPH	centromere protein H	92.223	172.014	100.372	130.714	149.064	0.949681	0.844191
71	ACTG1	actin, gamma 1	69.258	201.8	98.2002	106.918	169.777	1.23804	0.84395
2691	GHRH	growth hormone releasing hormone	77.0079	219.068	113.886	150.838	166.459	1.38629	0.843271
645545	IGBP1P2	immunoglobulin (CD79A) binding protein 1 pseudogene 2	116.445	162.08	81.7169	301.985	248.872	0.842273	0.842273
952	CD38	CD38 molecule	82.7643	187.622	103.212	123.136	157.084	1.1065	0.841165
729649			108.78	169.975	81.9133	167.062	169.881	0.928151	0.840426
59349	KLHL12	kelch-like 12 (Drosophila)	82.5123	216.671	118.382	126.598	152.361	1.36643	0.839949
613209	DEFB135	defensin, beta 135	84.1591	184.863	100.605	152.06	164.595	1.07976	0.839399
375791	C9orf169	chromosome 9 open reading frame 169	76.9923	182.887	98.3684	120.339	159.946	1.06035	0.838449
5163	PDK1	pyruvate dehydrogenase kinase, isozyme 1	104.958	185.144	83.8931	209.451	228.736	1.0825	0.838186
150572	SMYD1	SET and MYND domain containing 1	85.4185	199.255	79.9737	199.472	244.856	1.21513	0.837302
6387	CXCL12	chemokine (C-X-C motif) ligand 12	90.5242	215.783	98.7985	168.987	196.391	1.35901	0.837265
54512	EXOSC4	exosome component 4	52.2239	182.233	98.5721	89.0877	128.783	1.05388	0.837075
29940	DSE	dermatan sulfate epimerase	76.1826	206.344	92.5939	94.4619	131.484	1.27825	0.836696
4241	MFI2	antigen p97 (melanoma associated) identified by monoclonal antibodies 133.2 and 96.5	94.5652	161.548	120.519	117.814	125.676	0.836348	0.836348
64756	ATPAF1	ATP synthase mitochondrial F1 complex assembly factor 1	101.165	189.36	86.3628	194.858	198.951	1.12316	0.836162
3624	INHBA	inhibin, beta A	76.6109	207.836	118.186	145.19	159.086	1.29126	0.836154
5649	RELN	reelin	98.3863	305.199	122.366	197.972	194.178	1.98499	0.835974
2195	FAT1	FAT tumor suppressor homolog 1 (Drosophila)	94.8183	161.485	88.5072	125.986	151.138	0.835635	0.835635
140465	MYL6B	myosin, light chain 6B, alkali, smooth muscle and non-muscle	78.3545	183.648	101.516	109.752	140.782	1.06785	0.835172
649698			96.3855	219.125	90.587	197.015	225.729	1.38676	0.835092
7644	ZNF91	zinc finger protein 91	101.712	163.564	99.9893	160	157.54	0.858732	0.834936
4618	MYF6	myogenic factor 6 (herculin)	100.614	188.643	119.721	145.394	155.777	1.11631	0.834408
64763	ZNF574	zinc finger protein 574	66.3821	175.619	65.7985	106.158	169.742	0.987139	0.834181
27290	SPINK4	serine peptidase inhibitor, Kazal type 4	87.8752	161.31	114.244	110.537	118.76	0.833683	0.833683
91050	CCDC149	coiled-coil domain containing 149	70.5598	230.994	109.344	155.649	148.032	1.482	0.832853
390927	ZNF793	zinc finger protein 793	81.1371	238.861	76.7228	149.273	191.569	1.54247	0.832495
546	ATRX	alpha thalassemia/mental retardation syndrome X-linked	93.1014	161.123	129.066	148.008	130.868	0.831585	0.831585
730867			73.3164	161.055	98.844	125.238	170.622	0.830819	0.830705
1142	CHRNB3	cholinergic receptor, nicotinic, beta 3 (neuronal)	82.2436	181.635	108.178	122.857	152.901	1.04795	0.830535
9807	IP6K1	inositol hexakisphosphate kinase 1	88.9759	178.249	106.323	114.883	137.677	1.01398	0.830194
152503	SH3D19	SH3 domain containing 19	60.8984	160.91	76.733	119.027	204.095	0.829194	0.829194
9945	GFPT2	glutamine-fructose-6-phosphate transaminase 2	82.2297	219.695	121.206	118.87	147.133	1.39145	0.82907
200734	SPRED2	sprouty-related, EVH1 domain containing 2	71.5461	160.824	90.4652	89.0173	126.18	0.828236	0.828236
339201	ASB16-AS1	ASB16 antisense RNA 1	79.4886	184.928	88.983	142.857	200.984	1.0804	0.828224
54663	WDR74	WD repeat domain 74	65.9027	160.782	84.5885	94.3316	146.812	0.827765	0.827765
64207	IRF2BPL	interferon regulatory factor 2 binding protein-like	82.7703	200.574	104.557	66.2906	129.708	1.22704	0.827489
171484	FAM9C	family with sequence similarity 9, member C	105.514	249.807	96.1262	213.27	229.469	1.62338	0.827374
112744	IL17F	interleukin 17F	72.1819	163.151	110.244	94.9455	133.227	0.854171	0.827231
23032	USP33	ubiquitin specific peptidase 33	91.2519	175.374	100.085	149.558	165.225	0.984613	0.826658
285267	ZNF619	zinc finger protein 619	69.9139	163.751	56.5671	185.469	213.693	0.860799	0.826016
64375	IKZF4	IKAROS family zinc finger 4 (Eos)	88.719	238.386	93.8385	171.652	193.766	1.53887	0.825903
55718	POLR3E	polymerase (RNA) III (DNA directed) polypeptide E (80kD)	82.1183	160.6	96.4144	111.327	128.918	0.82571	0.82571
51188	SS18L2	synovial sarcoma translocation gene on chromosome 18-like 2	85.7598	160.584	93.9435	111.181	134.617	0.825536	0.825536
645851			99.106	166.606	77.4314	170.076	179.147	0.89201	0.825301
729871			95.4626	165.039	69.3895	220.183	229.797	0.874947	0.82437
22839	DLGAP4	discs, large (Drosophila) homolog-associated protein 4	106.59	160.445	103.011	151.836	155.975	0.82397	0.82397
8751	ADAM15	ADAM metallopeptidase domain 15	84.648	160.368	93.3881	94.1176	132.065	0.823109	0.823109
645839			89.4214	179.396	71.8463	156.695	227.393	1.02555	0.822886
440670	AE01	uncharacterized LOC440670	99.1945	194.146	98.6003	181.684	169.745	1.16823	0.822771
644173	LOC644173	uncharacterized LOC644173	100.757	160.274	81.5818	185.526	197.676	0.822051	0.822051
8030	CCDC6	coiled-coil domain containing 6	55.7126	209.003	84.0424	74.8682	164.56	1.30136	0.821633
732381			85.7888	160.218	77.909	113.388	174.807	0.82142	0.82142
80306	MED28	mediator complex subunit 28	86.418	243.338	113.768	152.439	146.629	1.576	0.82111
143903	LAYN	layilin	91.6391	195.703	96.1113	165.844	179.628	1.18264	0.821042
474383	F8A2	coagulation factor VIII-associated 2	95.9111	160.05	89.727	191.018	233.504	0.819526	0.819526
55814	BDP1	B double prime 1, subunit of RNA polymerase III transcription initiation factor IIIB	65.6824	175.423	81.7232	104.396	157.124	0.985117	0.819271
222546	RFX6	regulatory factor X, 6	106.528	221.886	104.883	216.327	209.939	1.40936	0.819159
171558	PTCRA	pre T-cell antigen receptor alpha	86.3026	176.538	82.5537	136.309	186.364	0.996559	0.818378
619208	C6orf225	chromosome 6 open reading frame 225	95.8295	166.402	78.5464	203.745	211.338	0.8898	0.818171
678	ZFP36L2	ZFP36 ring finger protein-like 2	88.171	184.288	92.1071	149.32	184.527	1.07413	0.817199
728645			99.3564	159.803	85.4044	259.94	213.586	0.81673	0.81673
3122	HLA-DRA	major histocompatibility complex, class II, DR alpha	94.4689	198.256	112.967	142.701	148.492	1.20605	0.816584
254173	TTLL10	tubulin tyrosine ligase-like family, member 10	68.1051	159.738	88.7546	74.7107	116.153	0.815994	0.815994
63892	THADA	thyroid adenoma associated	92.1503	171.974	113.538	142.71	159.539	0.949265	0.815352
11074	TRIM31	tripartite motif containing 31	99.0782	171.826	88.6923	146.759	155.088	0.947708	0.8153
27076	LYPD3	LY6/PLAUR domain containing 3	89.3649	225.559	113.441	154.059	178.497	1.43901	0.81472
646879	ARL2BPP3	ADP-ribosylation factor-like 2 binding protein pseudogene 3	98.9203	163.635	75.1074	157.835	186.182	0.859515	0.814466
10043	TOM1	target of myb1 (chicken)	98.092	159.588	94.9633	127.346	130.858	0.814298	0.814298
730008			101.484	170.811	92.4364	241.101	214.339	0.93701	0.814128
729541			68.458	169.441	107.442	89.5413	118.004	0.922471	0.813918
653889			97.2108	159.521	103.398	172.824	170.505	0.813541	0.813541
3276	PRMT1	protein arginine methyltransferase 1	80.1199	159.481	90.3075	63.2826	83.1969	0.813086	0.813086
57471	ERMN	ermin, ERM-like protein	98.5526	208.501	102.751	146.97	150.779	1.29702	0.812714
23518	R3HDM1	R3H domain containing 1	82.4283	193.231	103.851	86.5385	125.427	1.15969	0.812361
31	ACACA	acetyl-CoA carboxylase alpha	90.7401	175.364	111.957	133.333	143.407	0.984514	0.812331
729670			110.367	159.413	78.7142	196.047	180.667	0.812323	0.812323
53616	ADAM22	ADAM metallopeptidase domain 22	85.5067	216.857	117.859	149.811	164.009	1.36797	0.811685
7177	TPSAB1	tryptase alpha/beta 1	87.7527	192.13	113.722	137.323	161.282	1.14938	0.811329
1984	EIF5A	eukaryotic translation initiation factor 5A	105.596	159.321	92.5663	143.782	136.815	0.811273	0.811273
5899	RALB	v-ral simian leukemia viral oncogene homolog B (ras related; GTP binding protein)	101.513	209.373	95.1572	209.929	196.745	1.30456	0.811234
286826	LIN9	lin-9 homolog (C. elegans)	81.7508	204.855	98.1834	158.54	186.63	1.26517	0.810957
221154	EFHA1	EF-hand domain family, member A1	99.1388	201.637	78.9399	199.124	212.496	1.23658	0.810924
730446			88.9387	244.191	104.372	179.292	188.678	1.58232	0.810789
57508	INTS2	integrator complex subunit 2	86.6302	159.275	99.9693	141.046	133.088	0.810752	0.810752
171023	ASXL1	additional sex combs like 1 (Drosophila)	89.3743	188.14	83.0769	135.585	185.091	1.11148	0.810492
23349	KIAA1045	KIAA1045	119.408	180.377	119.526	127.928	132.235	1.0354	0.810389
10659	CELF2	CUGBP, Elav-like family member 2	69.5308	185.068	86.2961	94.9339	160.944	1.08176	0.809944
645136	LOC645136	v-myc myelocytomatosis viral oncogene homolog 1, lung carcinoma derived (avian) pseudogene	91.0936	200.119	77.448	206.335	306.262	1.22293	0.80984
253820			95.686	190.471	117.576	137.825	181.43	1.13372	0.808434
9914	ATP2C2	ATPase, Ca++ transporting, type 2C, member 2	90.294	223.927	107.587	155.165	155.482	1.4259	0.808419
1327	COX4I1	cytochrome c oxidase subunit IV isoform 1	98.2352	159.006	95.5233	151.616	164.618	0.807703	0.807703
80761	UPK3B	uroplakin 3B	73.8029	259.291	110.713	139.736	169.918	1.69066	0.807444
653404	FOXD4L6	forkhead box D4-like 6	81.6394	188.018	112.177	133.922	154.831	1.11031	0.807378
254122	SNX32	sorting nexin 32	102.214	198.105	91.8332	200	235.345	1.20467	0.80594
8570	KHSRP	KH-type splicing regulatory protein	86.4972	180.542	95.3482	152.282	167.044	1.03706	0.805507
147184	TMEM99	transmembrane protein 99	87.346	158.594	101.69	167.078	140.355	0.803022	0.803022
376940	ZC3H6	zinc finger CCCH-type containing 6	97.1171	158.593	77.5268	236.535	249.238	0.803011	0.803011
3695	ITGB7	integrin, beta 7	86.463	158.551	99.0931	182.268	187.997	0.802527	0.802527
285349	ZNF660	zinc finger protein 660	113.214	167.378	86.539	204.491	188.077	0.90035	0.802483
10189	ALYREF	Aly/REF export factor	72.8095	180.239	105.063	114.34	163.959	1.03402	0.802201
731008			107.247	234.759	94.0559	221.753	219.564	1.51119	0.802163
401149	FLJ14186	uncharacterized LOC401149	102.049	203.588	98.2344	172.436	241.233	1.25397	0.801603
4670	HNRNPM	heterogeneous nuclear ribonucleoprotein M	97.9802	167.753	110.117	159.464	142.023	0.904397	0.801602
388532	RPL21P131	ribosomal protein L21 pseudogene 131	81.0205	158.463	79.4032	96.4637	204.799	0.801533	0.801533
203259	FAM219A	family with sequence similarity 219, member A	112.523	158.428	92.6103	161.323	165.336	0.801126	0.801126
651738			79.9363	257.956	95.3676	184.098	230.894	1.68133	0.800558
8671	SLC4A4	solute carrier family 4, sodium bicarbonate cotransporter, member 4	85.7626	169.581	120.925	143.154	162.616	0.923963	0.800277
53405	CLIC5	chloride intracellular channel 5	92.9771	158.342	96.0742	174.122	193.328	0.800151	0.800151
730217			99.8429	179.584	85.2061	119.891	160.754	1.02745	0.799697
112869	CCDC101	coiled-coil domain containing 101	87.5493	183.219	95.2256	143.964	161.826	1.06363	0.798692
50837	TAS2R7	taste receptor, type 2, member 7	78.2657	167.404	97.781	130.825	166.071	0.900631	0.797591
81502	HM13	histocompatibility (minor) 13	85.6938	158.082	103.783	116.988	137.353	0.797177	0.797177
9052	GPRC5A	G protein-coupled receptor, family C, group 5, member A	78.4727	233.185	83.3089	155.676	197.856	1.49905	0.797103
3399	ID3	inhibitor of DNA binding 3, dominant negative helix-loop-helix protein	77.6786	232.429	80.5571	142.156	187.563	1.49319	0.797019
1725	DHPS	deoxyhypusine synthase	96.7838	158.062	78.5976	122.211	173.136	0.796951	0.796951
54965	PIGX	phosphatidylinositol glycan anchor biosynthesis, class X	97.4585	158.054	102.31	146.84	176.277	0.796857	0.796857
728674			78.1609	158.044	57.7221	179.681	233.389	0.796751	0.796751
6000	RGS7	regulator of G-protein signaling 7	96.5586	219.867	102.992	130.756	154.852	1.39287	0.795831
1622	DBI	diazepam binding inhibitor (GABA receptor modulator, acyl-CoA binding protein)	83.124	237.113	91.0299	148.988	172.774	1.52921	0.795757
55096	EBLN2	endogenous Bornavirus-like nucleoprotein 2	83.1739	172.917	90.0331	114.657	164.398	0.959145	0.795735
652046			116.509	157.894	77.8032	163.806	145.79	0.795038	0.795038
7593	MZF1	myeloid zinc finger 1	64.831	160.097	108.91	77.0068	102.843	0.82005	0.794395
7567	ZNF19	zinc finger protein 19	77.5611	157.837	72.4848	128.956	182.94	0.794378	0.794378
4311	MME	membrane metallo-endopeptidase	85.5888	157.822	94.7833	103.396	124.686	0.794214	0.794214
51131	PHF11	PHD finger protein 11	83.0682	191.938	83.8899	135.242	216.539	1.14757	0.793133
652629			70.6605	233.62	95.489	141.896	201.327	1.50242	0.792975
4188	MDFI	MyoD family inhibitor	81.56	162.208	73.2406	146	176.948	0.843699	0.792826
1382	CRABP2	cellular retinoic acid binding protein 2	92.7671	157.838	96.1757	62.3566	95.4268	0.794394	0.792593
7566	ZNF18	zinc finger protein 18	87.7824	167.754	76.1758	173.37	214.079	0.904405	0.791584
338382	RAB7B	RAB7B, member RAS oncogene family	86.0504	174.513	103.671	117.585	142.42	0.975727	0.791292
23331	TTC28	tetratricopeptide repeat domain 28	116.564	157.566	100.373	184.785	141.416	0.791274	0.791274
283104	SBF2-AS1	SBF2 antisense RNA 1	77.8846	225.644	94.7145	172.161	218.768	1.4397	0.791147
56254	RNF20	ring finger protein 20, E3 ubiquitin protein ligase	100.876	172.174	105.337	163.515	163.797	0.951362	0.790679
729918			108.026	157.497	95.3819	159.947	183.185	0.790483	0.790483
252995	FNDC5	fibronectin type III domain containing 5	72.4089	160.657	79.8582	134.469	152.418	0.826358	0.790365
388550	CEACAM22P	carcinoembryonic antigen-related cell adhesion molecule 2, pseudogene	96.5712	157.467	87.8705	147.544	165.545	0.790149	0.790149
7439	BEST1	bestrophin 1	69.3404	193.594	98.8654	121.224	178.944	1.16309	0.789993
727843			99.1753	203.066	88.5333	221.481	211.366	1.24933	0.789967
84268	RPAIN	RPA interacting protein	95.2436	172.007	109.949	130.902	154.142	0.94961	0.789932
55911	APOBR	apolipoprotein B receptor	102.661	159.939	115.449	158.212	147.663	0.818269	0.789034
729385			97.3439	232.757	107.86	172.289	204.64	1.49573	0.788883
4248	MGAT3	mannosyl (beta-1,4-)-glycoprotein beta-1,4-N-acetylglucosaminyltransferase	84.0594	157.248	103.196	112.898	132.418	0.787633	0.787633
55660	PRPF40A	PRP40 pre-mRNA processing factor 40 homolog A (S. cerevisiae)	83.8859	157.206	115.51	136.879	136.778	0.787143	0.787143
246184	CDC26	cell division cycle 26 homolog (S. cerevisiae)	95.469	203.627	82.3696	147.896	208.44	1.25432	0.786729
56676	ASCL3	achaete-scute complex homolog 3 (Drosophila)	66.4596	281.326	115.442	102.589	188.976	1.83793	0.786618
5050	PAFAH1B3	platelet-activating factor acetylhydrolase 1b, catalytic subunit 3 (29kDa)	93.5015	257.562	121.838	174.026	183.021	1.67858	0.786242
643136	ZC3H11B	zinc finger CCCH-type containing 11B pseudogene	121.094	226.926	77.5612	257.919	201.231	1.44992	0.785688
1543	CYP1A1	cytochrome P450, family 1, subfamily A, polypeptide 1	95.4809	167.207	112.919	142.256	145.1	0.898508	0.785624
647131			90.6239	157.023	75.6771	141.374	199.368	0.785044	0.785044
1401	CRP	C-reactive protein, pentraxin-related	103.057	160.039	72.4759	135.5	191.451	0.819392	0.784812
440695	ETV3L	ets variant 3-like	80.3916	227.16	87.4596	142.097	205.534	1.45179	0.784575
28965	SLC27A6	solute carrier family 27 (fatty acid transporter), member 6	97.271	156.979	103.099	137.773	152.348	0.784538	0.784538
4942	OAT	ornithine aminotransferase	79.6109	176.161	91.2316	89.8083	141.266	0.992695	0.784413
9450	LY86	lymphocyte antigen 86	102.316	156.966	98.9506	146.866	144.372	0.784387	0.784387
3842	TNPO1	transportin 1	98.5689	164.458	116.656	132.371	121.508	0.868576	0.783839
7675	ZNF121	zinc finger protein 121	94.3776	176.263	90.5956	159.456	163.55	0.993742	0.78381
84333	PCGF5	polycomb group ring finger 5	109.789	194.849	90.6875	177.913	149.815	1.17475	0.783698
2730	GCLM	glutamate-cysteine ligase, modifier subunit	99.7243	178.654	110.722	174.302	195.31	1.01807	0.783357
729662	RPL22P3	ribosomal protein L22 pseudogene 3	101.983	169.82	75.7202	157.312	169.497	0.926508	0.783184
144097	C11orf84	chromosome 11 open reading frame 84	85.3654	156.827	95.2304	131.689	168.485	0.782795	0.782795
26589	MRPL46	mitochondrial ribosomal protein L46	73.9121	182.686	100.532	154.327	178.901	1.05837	0.782499
643355	LOC643355	uncharacterized LOC643355	99.9475	156.771	75.4638	209.846	214.395	0.782142	0.782142
1571	CYP2E1	cytochrome P450, family 2, subfamily E, polypeptide 1	72.3404	156.752	91.6944	125.506	149.194	0.781929	0.781929
729503			83.5592	179.593	73.5141	152.661	186.24	1.02754	0.781645
146540	ZNF785	zinc finger protein 785	66.596	156.722	97.878	111.947	127.808	0.781585	0.781585
5930	RBBP6	retinoblastoma binding protein 6	92.6834	176.279	87.1818	145.882	155.699	0.993913	0.780988
83540	NUF2	NUF2, NDC80 kinetochore complex component, homolog (S. cerevisiae)	51.3948	175.987	100.369	65.6616	140.468	0.990916	0.780984
23216	TBC1D1	TBC1 (tre-2/USP6, BUB2, cdc16) domain family, member 1	91.5123	156.645	104.169	126.852	131.021	0.780689	0.780689
84328	LZIC	leucine zipper and CTNNBIP1 domain containing	74.4557	279.107	111.69	98.2833	123.856	1.82363	0.780403
8704	B4GALT2	UDP-Gal:betaGlcNAc beta 1,4- galactosyltransferase, polypeptide 2	105.23	207.794	106.216	145.643	126.879	1.29089	0.780259
728463	LOC728463	uncharacterized LOC728463	92.4111	180.8	84.2266	195.362	206.769	1.03963	0.780061
6528	SLC5A5	solute carrier family 5 (sodium iodide symporter), member 5	97.1323	166.02	97.4884	124.008	155.007	0.885642	0.779637
3064	HTT	huntingtin	72.2684	248.89	94.3019	134.899	216.145	1.61674	0.779489
11157	LSM6	LSM6 homolog, U6 small nuclear RNA associated (S. cerevisiae)	70.8429	174.94	105.494	117.451	139.962	0.980146	0.779217
23527	ACAP2	ArfGAP with coiled-coil, ankyrin repeat and PH domains 2	100.082	187.975	91.4602	106.831	142.631	1.10991	0.778896
81532	MOB2	MOB kinase activator 2	86.4724	212.677	120.267	111.492	139.445	1.33283	0.778712
730119			83.2623	221.439	93.3511	218.529	177.848	1.40572	0.778695
4697	NDUFA4	NADH dehydrogenase (ubiquinone) 1 alpha subcomplex, 4, 9kDa	86.1188	187.96	105.604	81.3765	128.098	1.10976	0.778442
3831	KLC1	kinesin light chain 1	87.9134	156.432	105.437	113.367	139.881	0.778236	0.778236
647786			77.1451	255.878	72.6171	142.45	258.947	1.66673	0.77793
9442	MED27	mediator complex subunit 27	61.1871	165.903	79.8157	102.694	150.466	0.884369	0.776456
343413	FCRL6	Fc receptor-like 6	88.3686	156.275	93.2727	138.9	130.342	0.77642	0.77642
57115	PGLYRP4	peptidoglycan recognition protein 4	99.3135	156.26	104.937	147.133	130.552	0.776254	0.776254
729840			102.817	164.6	83.7342	186.825	193.679	0.870138	0.776143
9326	ZNHIT3	zinc finger, HIT-type containing 3	68.343	156.247	72.9061	147.211	186.128	0.7761	0.7761
10907	TXNL4A	thioredoxin-like 4A	89.8007	168.999	111.987	109.369	128.087	0.917755	0.775862
150223	YDJC	YdjC homolog (bacterial)	79.4045	156.223	89.6116	112.389	132.049	0.775821	0.775821
10211	FLOT1	flotillin 1	66.2534	156.213	68.4368	161.088	189.087	0.775703	0.775703
387082	SUMO4	SMT3 suppressor of mif two 3 homolog 4 (S. cerevisiae)	91.6981	235.671	99.3877	159.136	187.284	1.5182	0.775497
643275			104.337	156.81	90.772	213.128	202.361	0.782594	0.775439
140688	C20orf112	chromosome 20 open reading frame 112	91.1852	156.181	99.8177	116.605	137.577	0.775339	0.775339
378805	FLJ43663	uncharacterized LOC378805	83.9744	190.526	118.553	92.1429	122.52	1.13424	0.774125
2697	GJA1	gap junction protein, alpha 1, 43kDa	72.1361	156.058	75.2644	140.841	193.432	0.773909	0.773909
6586	SLIT3	slit homolog 3 (Drosophila)	101.337	156.041	92.7161	118.269	142.898	0.773716	0.773716
7704	ZBTB16	zinc finger and BTB domain containing 16	78.7132	165.774	75.1253	131.429	165.709	0.882964	0.773629
150739			93.1761	156.89	96.2197	127.894	180.548	0.783518	0.773579
149076	ZNF362	zinc finger protein 362	97.6585	165.904	93.7274	147.325	145.455	0.884382	0.773548
284672	PTGES3P1	prostaglandin E synthase 3 (cytosolic) pseudogene 1	88.707	155.952	81.8086	128.529	142.919	0.772687	0.772687
1770	DNAH9	dynein, axonemal, heavy chain 9	94.3683	155.927	122.553	123.518	137.24	0.772394	0.772394
642869	SETP4	SET pseudogene 4	110.176	168.526	83.5885	219.608	204.377	0.9127	0.772182
51451	LCMT1	leucine carboxyl methyltransferase 1	105.445	183.601	100.741	127.946	146.073	1.06739	0.772009
468	ATF4	activating transcription factor 4 (tax-responsive enhancer element B67)	60.4931	210.66	85.1098	145.493	242.721	1.31563	0.771855
731779	LOC731779	uncharacterized LOC731779	116.673	206.616	102.314	185.014	161.073	1.28062	0.771732
84698	CAPS2	calcyphosine 2	112.848	166.739	105.641	192.422	176.124	0.893453	0.771511
3827	KNG1	kininogen 1	99.1907	155.748	103.178	126.398	139.129	0.77033	0.77033
375748	ERCC6L2	excision repair cross-complementing rodent repair deficiency, complementation group 6-like 2	100.143	202.695	86.0798	151.277	148.749	1.24603	0.770305
646051			121.629	159.541	78.8616	187.464	266.281	0.813772	0.770064
729532	LOC729532	zinc finger protein 207 pseudogene	89.2922	165.586	100.841	132.477	133.852	0.880923	0.769995
389118	CDHR4	cadherin-related family member 4	100.276	155.719	106.943	129.379	132.032	0.769985	0.769985
163859	SDE2	SDE2 telomere maintenance homolog (S. pombe)	94.696	155.717	98.6499	115.802	136.911	0.769964	0.769964
59341	TRPV4	transient receptor potential cation channel, subfamily V, member 4	62.4632	182.769	105.115	123.469	155.828	1.05919	0.769849
10915	TCERG1	transcription elongation regulator 1	88.2605	203.166	74.77	142.857	222.888	1.25023	0.768312
1994	ELAVL1	ELAV (embryonic lethal, abnormal vision, Drosophila)-like 1 (Hu antigen R)	88.9175	181.676	99.5223	131.041	157.654	1.04836	0.768023
9071	CLDN10	claudin 10	92.1517	158.674	69.3543	163.587	196.986	0.803931	0.767677
7082	TJP1	tight junction protein 1	89.2886	168.333	85.2248	145.878	172.166	0.910626	0.767568
64710	NUCKS1	nuclear casein kinase and cyclin-dependent kinase substrate 1	93.2776	222.219	99.0731	150.388	175.812	1.41207	0.767468
728342	LOC728342	uncharacterized LOC728342	82.1689	190.763	87.594	117.872	134.375	1.13648	0.767421
7673	ZNF222	zinc finger protein 222	114	155.44	84.8574	183.967	166.853	0.766748	0.766748
387826			102.456	176.485	105.935	188.571	164.845	0.996018	0.76673
645864	MAGEB17	melanoma antigen family B, 17	76.8314	188.926	77.241	156.336	212.415	1.11902	0.766481
3035	HARS	histidyl-tRNA synthetase	77.9636	186.846	85.9462	160.745	199.181	1.09903	0.766238
4780	NFE2L2	nuclear factor (erythroid-derived 2)-like 2	71.9203	155.39	101.247	72.4696	101.647	0.766165	0.766165
645452	RPL21P68	ribosomal protein L21 pseudogene 68	61.4552	277.823	103.54	128.49	217.933	1.8153	0.766085
440567	UQCRHL	ubiquinol-cytochrome c reductase hinge protein-like	81.7219	210.696	101.763	143.82	172.664	1.31593	0.765883
10782	ZNF274	zinc finger protein 274	72.453	246.912	67.8322	157.823	218.15	1.60232	0.765735
55893	ZNF395	zinc finger protein 395	86.8498	345.842	91.516	182.6	248.71	2.21072	0.765611
10249	GLYAT	glycine-N-acyltransferase	100.717	164.941	119.649	129.637	120.317	0.873868	0.765315
283876	FLJ39639	uncharacterized protein FLJ39639	92.4532	192.589	91.6366	163.126	171.798	1.15369	0.764923
203569	PAGE2	P antigen family, member 2 (prostate associated)	93.6006	171.53	95.8544	184.896	187.739	0.944595	0.764855
7409	VAV1	vav 1 guanine nucleotide exchange factor	75.0314	256.065	116.976	147.11	166.107	1.66805	0.764639
157567	ANKRD46	ankyrin repeat domain 46	110.223	196.53	89.7175	177.805	237.445	1.19026	0.764604
4649	MYO9A	myosin IXA	84.8717	159.993	104.926	68.8259	127.049	0.818876	0.764131
79660	PPP1R3B	protein phosphatase 1, regulatory subunit 3B	85.8905	190.612	101.484	148.162	176.966	1.13505	0.763817
5900	RALGDS	ral guanine nucleotide dissociation stimulator	70.6649	155.153	91.2078	124.939	146.411	0.763417	0.763417
5522	PPP2R2C	protein phosphatase 2, regulatory subunit B, gamma	94.9663	220.39	115.01	143.553	194.459	1.39715	0.763141
1346	COX7A1	cytochrome c oxidase subunit VIIa polypeptide 1 (muscle)	97.1081	206.063	97.9092	162.669	158.831	1.27579	0.762992
728073	LOC728073	uncharacterized LOC728073	84.7528	227.28	85.0037	166.439	198.387	1.45274	0.762885
715	C1R	complement component 1, r subcomponent	61.7472	218.865	91.0917	91.6981	160.449	1.38462	0.76227
730062			99.0309	155.049	92.2237	197.064	176.515	0.762207	0.762207
728931	LOC728931	adenosylmethionine decarboxylase 1 pseudogene	88.4099	475.16	116.344	230.565	266.798	2.7843	0.762056
158293	FAM120AOS	family with sequence similarity 120A opposite strand	87.2576	210.299	96.2236	140.758	162.479	1.31253	0.761768
648089			108.344	164.971	66.1804	202.564	238.575	0.874202	0.761694
3157	HMGCS1	3-hydroxy-3-methylglutaryl-CoA synthase 1 (soluble)	87.8747	208.13	111.348	114.382	137.783	1.29381	0.761396
30968	STOML2	stomatin (EPB72)-like 2	82.2809	176.894	99.8643	150.499	143.16	1.0002	0.761355
55106	SLFN12	schlafen family member 12	47.6687	154.947	102.746	62.0229	158.595	0.761015	0.761015
728303			84.0186	338.037	108.248	200	219.548	2.16951	0.760444
3861	KRT14	keratin 14	94.7206	215.008	126.99	128.934	148.611	1.35251	0.760261
22928	SEPHS2	selenophosphate synthetase 2	104.683	154.868	104.43	132.448	122.348	0.760097	0.760097
10786	SLC17A3	solute carrier family 17 (sodium phosphate), member 3	85.7367	154.835	100.539	133.04	142.544	0.759714	0.759714
92749	CCDC164	coiled-coil domain containing 164	97.7723	246.068	109.531	191.213	187.191	1.59615	0.759633
474354	LRRC18	leucine rich repeat containing 18	88.0413	154.791	94.5604	143.82	148.812	0.759198	0.759198
4835	NQO2	NAD(P)H dehydrogenase, quinone 2	94.023	159.061	116.477	92.3077	139.35	0.808331	0.758449
51138	COPS4	COP9 constitutive photomorphogenic homolog subunit 4 (Arabidopsis)	71.5145	154.724	94.2074	114.107	140.755	0.758411	0.758411
732134			73.9009	171.856	63.3177	160.993	216.295	0.948031	0.758213
6152	RPL24	ribosomal protein L24	33.745	157.829	63.5533	66.3252	206.165	0.794293	0.758141
642874			111.183	179.494	77.7857	232.615	207.264	1.02654	0.75804
4359	MPZ	myelin protein zero	77.9406	229.101	103.696	123.618	156.374	1.46715	0.757706
64077	LHPP	phospholysine phosphohistidine inorganic pyrophosphate phosphatase	100.181	252.641	104.891	140.809	189.451	1.64374	0.757277
2358	FPR2	formyl peptide receptor 2	99.6605	182.085	100.655	188.686	179.984	1.05242	0.757189
1357	CPA1	carboxypeptidase A1 (pancreatic)	95.8723	154.588	104.203	170.796	187.129	0.75682	0.75682
9479	MAPK8IP1	mitogen-activated protein kinase 8 interacting protein 1	86.1205	154.578	99.8969	97.4773	112.255	0.756714	0.756714
5428	POLG	polymerase (DNA directed), gamma	90.0632	154.54	88.9183	123.202	158.36	0.756264	0.756264
23033	DOPEY1	dopey family member 1	84.5872	169.058	100.22	97.076	155.932	0.918388	0.756112
56252	YLPM1	YLP motif containing 1	102.494	165.14	104.638	138.117	140.826	0.87605	0.755835
54826	GIN1	gypsy retrotransposon integrase 1	83.0082	158.245	88.7629	147.925	171.842	0.799047	0.755517
728103			108.59	154.455	66.3023	353.333	304.696	0.75527	0.75527
3840	KPNA4	karyopherin alpha 4 (importin alpha 3)	87.2945	168.988	118.516	160	145.501	0.917641	0.755072
727779			112.506	185.062	89.9383	307.407	233.76	1.0817	0.754786
246777	SPESP1	sperm equatorial segment protein 1	77.7839	154.368	64.4187	140.681	150.981	0.754254	0.754254
85015	USP45	ubiquitin specific peptidase 45	89.6428	246.039	117.02	121.191	166.952	1.59593	0.754068
8490	RGS5	regulator of G-protein signaling 5	82.9874	168.544	83.5377	152.183	163.163	0.912892	0.753964
6975	TECTB	tectorin beta	96.1993	154.333	79.0887	117.371	174.076	0.753847	0.753847
55655	NLRP2	NLR family, pyrin domain containing 2	99.0646	197.193	107.814	166.446	165.992	1.19635	0.753653
644224			107.404	185.279	98.0664	191.385	176.527	1.08381	0.753547
730019			86.7703	271.452	75.6909	178.738	218.207	1.77342	0.753036
201134	CEP112	centrosomal protein 112kDa	92.3061	170.414	76.3318	161.158	195.468	0.932816	0.752768
116983	ACAP3	ArfGAP with coiled-coil, ankyrin repeat and PH domains 3	84.2566	245.774	121.402	171.304	200.813	1.59399	0.752382
375346	TMEM110	transmembrane protein 110	108.549	164.796	107.88	132.015	125.087	0.872283	0.752068
729767	CEACAM18	carcinoembryonic antigen-related cell adhesion molecule 18	94.7864	199.844	84.3224	253.945	241.708	1.22046	0.751985
402457			126.174	154.157	88.9424	244.551	197.047	0.751784	0.751784
26032	SUSD5	sushi domain containing 5	89.6625	157.265	79.7805	86.0406	152.841	0.787827	0.751674
639	PRDM1	PR domain containing 1, with ZNF domain	85.842	154.138	112.097	104.422	124.914	0.751559	0.751559
5493	PPL	periplakin	105.89	196.544	95.3581	107.692	151.572	1.19039	0.751367
5139	PDE3A	phosphodiesterase 3A, cGMP-inhibited	82.0457	154.075	92.3223	108.456	135.611	0.750827	0.750827
58517	RBM25	RNA binding motif protein 25	65.7497	189.417	116.125	55.3691	86.1473	1.1237	0.750663
643081			103.173	154.053	74.7071	150.226	149.296	0.750564	0.750564
9767	PHF16	PHD finger protein 16	81.856	317.666	116.35	139.01	196.766	2.05728	0.750076
1717	DHCR7	7-dehydrocholesterol reductase	95.5099	175.692	115.104	127.53	135.6	0.987889	0.749981
84203	TXNDC2	thioredoxin domain containing 2 (spermatozoa)	77.2911	215.204	91.6057	71.3568	154.726	1.35416	0.749881
645676	ASH1L-AS1	ASH1L antisense RNA 1	114.205	173.518	68.7332	227.635	207.762	0.965405	0.749392
6774	STAT3	signal transducer and activator of transcription 3 (acute-phase response factor)	79.4309	165.102	113.464	106.889	138.307	0.875635	0.749318
154796	AMOT	angiomotin	77.2062	176.703	95.2505	124.611	163.989	0.998246	0.749111
374654	KIF7	kinesin family member 7	62.2615	173.117	102.856	134.733	143.04	0.961223	0.748299
389015	SLC9A4	solute carrier family 9, subfamily A (NHE4, cation proton antiporter 4), member 4	114.369	153.813	102.625	146.351	136.273	0.747756	0.747756
10978	CLP1	cleavage and polyadenylation factor I subunit 1	90.5054	171.32	107.698	117.4	122.548	0.942382	0.747341
23333	DPY19L1	dpy-19-like 1 (C. elegans)	105.865	166.155	93.1756	164.164	147.217	0.887115	0.747065
6442	SGCA	sarcoglycan, alpha (50kDa dystrophin-associated glycoprotein)	75.1019	185.116	97.5673	153.5	175.582	1.08222	0.746361
51366	UBR5	ubiquitin protein ligase E3 component n-recognin 5	89.5696	174.526	114.254	122.309	146.021	0.975867	0.745968
440414	TRE17	TRE17 protein	79.1475	166.011	89.3262	118.168	138.367	0.885547	0.745959
170261	ZCCHC12	zinc finger, CCHC domain containing 12	85.4608	153.636	94.0388	110.488	143.048	0.745667	0.745667
641737	FLJ44124	uncharacterized LOC641737	99.378	193.054	97.3463	204.727	190.92	1.15804	0.745553
116511	MAS1L	MAS1 oncogene-like	103.142	153.605	103.341	151.747	143.648	0.745311	0.745311
57819	LSM2	LSM2 homolog, U6 small nuclear RNA associated (S. cerevisiae)	77.4498	163.253	102.526	96.3087	122.581	0.855296	0.744462
1514	CTSL1	cathepsin L1	95.3162	156.621	115.431	144.906	164.253	0.780411	0.744419
3824	KLRD1	killer cell lectin-like receptor subfamily D, member 1	95.8462	153.52	109.483	136.041	134.264	0.744311	0.744311
729644			109.015	239.223	86.8693	209.174	244.574	1.54521	0.744286
9367	RAB9A	RAB9A, member RAS oncogene family	95.6663	153.513	110.754	118.019	122.438	0.74423	0.74423
121006	FAM186A	family with sequence similarity 186, member A	83.3826	156.475	101.342	86.2524	132.536	0.778733	0.744153
651986			113.266	165.613	88.4587	172.388	174.759	0.881219	0.743615
4314	MMP3	matrix metallopeptidase 3 (stromelysin 1, progelatinase)	69.8148	177.476	84.8242	115.487	160.297	1.00613	0.743445
729714			78.6244	182.489	79.5031	212.11	211.288	1.05642	0.742257
5984	RFC4	replication factor C (activator 1) 4, 37kDa	89.2932	153.329	99.3648	142.452	147.307	0.742057	0.742057
1193	CLIC2	chloride intracellular channel 2	70.8124	191.744	105.583	121.996	144.946	1.14575	0.741636
374395	TMEM179B	transmembrane protein 179B	118.985	160.908	100.547	154.99	135.252	0.829171	0.741511
338657	CCDC84	coiled-coil domain containing 84	102.03	173.27	81.2813	153.427	212.269	0.962822	0.741072
140901	STK35	serine/threonine kinase 35	95.9522	153.229	119	135.813	123.163	0.74088	0.74088
729172			111.675	153.224	72.258	245	193.28	0.740825	0.740825
392529	LOC392529	cordon-bleu homolog (mouse) pseudogene	119.005	218.375	80.1559	206.09	172.718	1.38057	0.740645
6271	S100A1	S100 calcium binding protein A1	95.9409	153.177	92.3621	144.098	131.206	0.74027	0.74027
28964	GIT1	G protein-coupled receptor kinase interacting ArfGAP 1	80.7178	164.47	100.347	83.8346	156.459	0.868709	0.740169
9967	THRAP3	thyroid hormone receptor associated protein 3	100.673	153.166	105.695	121.98	124.231	0.740142	0.740142
144699	FBXL14	F-box and leucine-rich repeat protein 14	92.5931	173.004	108.734	154.08	159.845	0.960047	0.740068
2559	GABRA6	gamma-aminobutyric acid (GABA) A receptor, alpha 6	92.5984	153.135	108.234	119.778	130.978	0.739775	0.739775
729690			91.7963	153.037	83.6682	202.372	175.885	0.738619	0.738619
644815	FAM83G	family with sequence similarity 83, member G	86.2049	201.221	76.9874	197.285	198.077	1.23285	0.738331
56265	CPXM1	carboxypeptidase X (M14 family), member 1	91.0481	203.011	114.864	141.887	153.951	1.24885	0.738219
653190	ABCC6P1	ATP-binding cassette, sub-family C, member 6 pseudogene 1	121.973	152.961	87.3926	280.597	192.467	0.737716	0.737716
152118	C3orf79	chromosome 3 open reading frame 79	66.3504	193.619	94.9592	105.761	178.56	1.16332	0.73766
10465	PPIH	peptidylprolyl isomerase H (cyclophilin H)	69.267	263.813	112.042	145.426	182.738	1.72187	0.737654
8745	ADAM23	ADAM metallopeptidase domain 23	75.7118	152.935	90.1639	113.717	156.327	0.737411	0.737411
91355	LRP5L	low density lipoprotein receptor-related protein 5-like	81.8292	157.764	110.381	120.602	145.185	0.793548	0.737361
5464	PPA1	pyrophosphatase (inorganic) 1	92.3181	152.929	103.823	142.279	147.029	0.737347	0.737347
169166	SNX31	sorting nexin 31	87.007	206.504	104.19	194.21	253.787	1.27965	0.737223
649	BMP1	bone morphogenetic protein 1	98.8752	167.194	116.789	136.726	137.924	0.898364	0.736088
729177	LOC729177	uncharacterized LOC729177	89.6322	152.82	97.7504	224.701	185.855	0.736055	0.736055
729560			100.04	152.819	77.7995	245.138	221.072	0.736043	0.736043
27258	LSM3	LSM3 homolog, U6 small nuclear RNA associated (S. cerevisiae)	75.5263	152.819	92.0604	78.7276	103.421	0.736043	0.736043
7095	SEC62	SEC62 homolog (S. cerevisiae)	93.0715	152.781	91.2439	166.059	165.665	0.735599	0.735599
55762	ZNF701	zinc finger protein 701	100.992	152.762	84.9358	195.308	191.676	0.735373	0.735373
391123	VSIG8	V-set and immunoglobulin domain containing 8	104.186	177.925	82.0216	283.013	185.51	1.01069	0.734819
435	ASL	argininosuccinate lyase	86.163	174.126	105.18	127.044	146.114	0.971722	0.734606
644820	EEF1B2P3	eukaryotic translation elongation factor 1 beta 2 pseudogene 3	101.731	174.779	78.8675	217.846	209.789	0.978474	0.734163
158399	ZNF483	zinc finger protein 483	76.433	216.127	102.166	155.102	223.365	1.36189	0.733616
9054	NFS1	NFS1 nitrogen fixation 1 homolog (S. cerevisiae)	100.907	173.188	112.143	191.701	168.742	0.961962	0.733101
242	ALOX12B	arachidonate 12-lipoxygenase, 12R type	75.2592	176.738	104.769	130.398	168.667	0.998602	0.733058
83891	SNX25	sorting nexin 25	88.7599	152.486	110.068	137.688	144.254	0.732104	0.732104
85026	C9orf37	chromosome 9 open reading frame 37	89.8227	220.028	111.953	178.947	163.998	1.39419	0.731832
5046	PCSK6	proprotein convertase subtilisin/kexin type 6	98.5016	210.085	112.017	135.094	148.18	1.31069	0.731524
731128			90.3681	166.641	81.5999	87.7384	124.273	0.892389	0.731261
4114	MAGEB3	melanoma antigen family B, 3	83.7702	161.394	81.2961	135.531	170.209	0.83462	0.731079
11086	ADAM29	ADAM metallopeptidase domain 29	100.199	152.386	88.6399	147.788	153.181	0.730921	0.730921
63910	SLC17A9	solute carrier family 17, member 9	89.6928	152.358	109.098	112.553	131.344	0.730587	0.730587
4208	MEF2C	myocyte enhancer factor 2C	95.5248	152.352	110.139	132.998	150.245	0.730521	0.730521
245806	VGLL2	vestigial like 2 (Drosophila)	104.1	152.29	80.4403	199.645	182.881	0.729787	0.729787
440603	BCL2L15	BCL2-like 15	90.5117	152.289	96.4402	221.27	187.495	0.729766	0.729766
94005	PIGS	phosphatidylinositol glycan anchor biosynthesis, class S	99.0987	152.254	120.062	131.446	145.097	0.729356	0.729356
389558	FAM180A	family with sequence similarity 180, member A	92.0494	171.415	95.1561	225.424	237.221	0.943388	0.729195
79747	ADGB	androglobin	91.3904	181.438	109.689	127.684	138.381	1.04599	0.728715
3575	IL7R	interleukin 7 receptor	97.1673	152.2	95.2588	148.098	150.764	0.728714	0.728714
819	CAMLG	calcium modulating ligand	74.8214	229.044	87.4501	136.488	215.996	1.46669	0.728604
401285	TCP10L2	t-complex 10-like 2	98.5246	152.176	99.1139	150.321	149.948	0.72843	0.72843
1182	CLCN3	chloride channel, voltage-sensitive 3	76.1129	206.693	113.19	83.0612	130.309	1.2813	0.728043
79956	ERMP1	endoplasmic reticulum metallopeptidase 1	87.5965	179.829	113.1	121.191	149.956	1.02991	0.727866
51194	IPO11	importin 11	99.6544	152.087	116.33	102.02	130.257	0.727378	0.727378
9638	FEZ1	fasciculation and elongation protein zeta 1 (zygin I)	82.2961	239.393	127.708	116.958	181.482	1.54649	0.727297
9080	CLDN9	claudin 9	82.8592	196.093	83.9849	219.551	223.661	1.18624	0.726744
6591	SNAI2	snail homolog 2 (Drosophila)	77.8497	165.741	104.105	93.4394	121.937	0.882609	0.726444
23350	U2SURP	U2 snRNP-associated SURP domain containing	83.7771	152.003	97.2182	111.077	132.405	0.726381	0.726381
135932	TMEM139	transmembrane protein 139	107.866	156.547	102.062	151.132	138.337	0.779561	0.726157
51333	ZNF771	zinc finger protein 771	75.4189	171.444	87.5902	134.709	165.112	0.943689	0.726143
170463	SSBP4	single stranded DNA binding protein 4	83.7924	169.233	94.2461	81.7916	126.182	0.920254	0.726055
284467	FAM19A3	family with sequence similarity 19 (chemokine (C-C motif)-like), member A3	66.8408	190.213	75.4515	143.337	146.283	1.13127	0.726018
732435			96.0734	151.968	77.523	159.338	164.666	0.725961	0.725961
401442	LOC401442	uncharacterized LOC401442	89.5221	198.782	71.9161	224.038	263.079	1.21083	0.725709
8355	HIST1H3G	histone cluster 1, H3g	69.3627	151.942	75.4995	102.945	162.322	0.725658	0.725658
7405	UVRAG	UV radiation resistance associated	111.082	151.942	120.493	147.265	133.066	0.725657	0.725657
729490	NCOR1P2	nuclear receptor corepressor 1 pseudogene 2	86.6942	174.698	90.5839	137.022	155.697	0.977646	0.725533
7869	SEMA3B	sema domain, immunoglobulin domain (Ig), short basic domain, secreted, (semaphorin) 3B	104.88	165.074	103.755	151.664	158.606	0.875329	0.724907
8934	RAB7L1	RAB7, member RAS oncogene family-like 1	95.6307	212.252	117.347	186.618	187.61	1.32922	0.723413
91120	ZNF682	zinc finger protein 682	86.796	236.521	96.1748	201.057	202.838	1.5247	0.723296
64240	ABCG5	ATP-binding cassette, sub-family G (WHITE), member 5	93.5881	161.063	115.856	174.433	185.554	0.830914	0.723001
553	AVPR1B	arginine vasopressin receptor 1B	78.7595	151.706	92.3891	115.135	157.301	0.722846	0.722846
441669	OR4Q3	olfactory receptor, family 4, subfamily Q, member 3	86.9379	196.404	86.3903	173.117	184.543	1.1891	0.722559
652795			90.7355	307.615	110.689	240.979	266.263	1.99923	0.722305
23209	MLC1	megalencephalic leukoencephalopathy with subcortical cysts 1	100.061	151.646	107.03	126.555	135.546	0.722127	0.722127
727995			111.32	193.518	108.736	225.926	207.439	1.16237	0.721665
644482	LOC644482	NADH dehydrogenase (ubiquinone) 1 alpha subcomplex, 3, 9kDa pseudogene	80.7621	151.576	75.068	168.929	234.037	0.721303	0.721303
10082	GPC6	glypican 6	91.3018	164.227	108.374	123.691	140.65	0.866038	0.721264
57719	ANO8	anoctamin 8	93.9423	202.716	91.0323	149.722	157.954	1.24622	0.721053
23543	RBFOX2	RNA binding protein, fox-1 homolog (C. elegans) 2	94.9611	151.548	121.979	116.54	122.556	0.720968	0.720968
8645	KCNK5	potassium channel, subfamily K, member 5	85.206	151.517	107.743	109.057	129.601	0.720598	0.720598
4671	NAIP	NLR family, apoptosis inhibitory protein	91.4493	153.44	97.3534	121.608	135.576	0.743364	0.719869
23408	SIRT5	sirtuin 5	106.166	151.453	99.0548	156.601	147.304	0.719838	0.719838
1073	CFL2	cofilin 2 (muscle)	94.6157	221.21	131.764	118.248	146.76	1.40386	0.719102
219333	USP12	ubiquitin specific peptidase 12	83.0372	194.687	91.6355	156.784	181.401	1.17325	0.71815
4014	LOR	loricrin	89.8438	154.043	90.9513	143.101	167.567	0.750444	0.717648
7748	ZNF195	zinc finger protein 195	76.587	151.263	100.409	135.87	154.867	0.717565	0.717565
9351	SLC9A3R2	solute carrier family 9, subfamily A (NHE3, cation proton antiporter 3), member 3 regulator 2	95.534	164.199	78.1678	132.731	135.171	0.865729	0.717442
284680	C1orf111	chromosome 1 open reading frame 111	77.7515	183.043	88.3732	105.739	158.317	1.06189	0.716545
126306	JSRP1	junctional sarcoplasmic reticulum protein 1	93.6284	151.17	110.082	111.047	120.39	0.71646	0.71646
283398	SUCLG2P2	succinate-CoA ligase, GDP-forming, beta subunit pseudogene 2	71.1046	155.771	82.9501	117.062	166.261	0.770595	0.71637
392360	CTSL3	cathepsin L family member 3	85.9637	188.296	104.054	123.774	150.732	1.11299	0.715876
653303	LOC653303	proprotein convertase subtilisin/kexin type 7 pseudogene	89.9398	245.2	58.5657	219.572	244.756	1.58976	0.715774
392242	REXO1L8P	REX1, RNA exonuclease 1 homolog (S. cerevisiae)-like 8, pseudogene	100.172	177.224	109.744	151.16	200.836	1.00357	0.715666
56990	CDC42SE2	CDC42 small effector 2	68.1658	151.1	95.7099	97.7683	139.021	0.715615	0.715615
84246	MED10	mediator complex subunit 10	84.2594	151.071	97.5476	123.225	153.631	0.715273	0.715273
5078	PAX4	paired box 4	91.5451	153.031	106.84	125.541	138.485	0.73855	0.715055
651541			101.025	177.298	74.8714	207.951	186.352	1.00432	0.71498
460	ASTN1	astrotactin 1	84.0238	167.565	98.432	138.672	164.439	0.902371	0.714077
10845	CLPX	ClpX caseinolytic peptidase X homolog (E. coli)	102.304	162.633	87.2426	189.388	185.396	0.848431	0.713886
10418	SPON1	spondin 1, extracellular matrix protein	92.2176	159.101	91.6567	137.879	148.25	0.808787	0.713744
729659	S100A11P1	S100 calcium binding protein A11 pseudogene 1	93.4415	167.082	78.4824	196.574	214.248	0.897161	0.71349
4197			86.3451	190.983	85.113	157.5	176.036	1.13856	0.713472
10277	UBE4B	ubiquitination factor E4B	93.0846	154.079	101.482	94.8375	118.78	0.75087	0.713335
728442			115.05	185.863	82.9332	194.378	252.589	1.0895	0.712884
58505	OSTC	oligosaccharyltransferase complex subunit	102.138	150.867	103.108	135.985	127.17	0.712832	0.712832
124491	TMEM170A	transmembrane protein 170A	84.4679	163.869	99.6612	126.379	160.553	0.862101	0.712712
10781	ZNF266	zinc finger protein 266	97.6072	150.839	71.8339	192.653	222.432	0.712493	0.712493
645420			73.4045	150.832	87.1888	82.906	109.429	0.712408	0.712408
80705	TSGA10	testis specific, 10	92.2192	152.273	100.083	136.356	129.047	0.729582	0.712388
1288	COL4A6	collagen, type IV, alpha 6	90.24	260.558	94.3522	189.247	215.049	1.69946	0.712379
5502	PPP1R1A	protein phosphatase 1, regulatory (inhibitor) subunit 1A	102.793	161.206	104.615	144.853	162.298	0.832519	0.712304
9098	USP6	ubiquitin specific peptidase 6 (Tre-2 oncogene)	90.4628	150.804	100.837	144.69	171.098	0.712073	0.712073
204474	PDILT	protein disulfide isomerase-like, testis expressed	90.2542	173.672	91.2886	108.76	129.493	0.96701	0.712028
8888	MCM3AP	minichromosome maintenance complex component 3 associated protein	112.319	157.284	102.546	181.019	172.231	0.788043	0.71189
27252	KLHL20	kelch-like 20 (Drosophila)	77.3879	191.456	103.771	119.013	154.246	1.14303	0.711475
26053	AUTS2	autism susceptibility candidate 2	75.3697	158.815	86.2457	103.303	143.115	0.805537	0.711384
221261			96.2348	150.729	98.4937	140.681	148.484	0.711181	0.711181
9488	PIGB	phosphatidylinositol glycan anchor biosynthesis, class B	95.1366	165.265	102.421	128.713	138.717	0.877413	0.710859
8662	EIF3B	eukaryotic translation initiation factor 3, subunit B	44.8111	150.69	83.9617	57.4236	128.113	0.710711	0.710711
169981	SPIN3	spindlin family, member 3	104.209	150.686	78.167	120.665	174.721	0.71066	0.71066
653740			87.7847	150.619	108.269	106.166	123.809	0.709863	0.709863
57475	PLEKHH1	pleckstrin homology domain containing, family H (with MyTH4 domain) member 1	99.7105	201.511	100.099	164.773	167.081	1.23546	0.709809
57615	ZNF492	zinc finger protein 492	95.012	189.772	89.1019	174.757	176.569	1.12708	0.709428
23413	NCS1	neuronal calcium sensor 1	99.3036	175.31	104.2	130.093	146.495	0.983952	0.709152
729806	ZNF731P	zinc finger protein 731, pseudogene	109.286	164.328	89.2717	172.859	163.907	0.86715	0.708575
57592	ZNF687	zinc finger protein 687	92.0178	169.459	95.5344	98.2409	160.268	0.922664	0.708489
253959	RALGAPA1	Ral GTPase activating protein, alpha subunit 1 (catalytic)	105.211	179.382	92.4279	142.886	163.778	1.02542	0.70814
6532	SLC6A4	solute carrier family 6 (neurotransmitter transporter, serotonin), member 4	98.0459	176.223	97.8428	92.6931	203.327	0.993336	0.708013
647859	LOC647859	occludin pseudogene	100.057	230.395	102.774	201.425	203.819	1.47732	0.707814
54878	DPP8	dipeptidyl-peptidase 8	93.9698	174.751	110.805	145.66	182.345	0.978187	0.707453
388007	SERPINA13P	serpin peptidase inhibitor, clade A (alpha-1 antiproteinase, antitrypsin), member 13, pseudogene	78.9193	193.438	107.594	128.975	141.281	1.16163	0.707419
203238	CCDC171	coiled-coil domain containing 171	129.782	218.645	110.131	194.09	175.049	1.3828	0.70735
2199	FBLN2	fibulin 2	92.4282	150.398	112.008	122.533	134.591	0.707213	0.707213
283135			89.7063	166.079	99.0148	120.635	167.025	0.886292	0.707105
1395	CRHR2	corticotropin releasing hormone receptor 2	78.5473	165.677	87.5945	118.546	147.242	0.881913	0.706663
401074	LOC401074	uncharacterized LOC401074	100.172	163.386	97.3789	160	169.781	0.856772	0.706473
140766	ADAMTS14	ADAM metallopeptidase with thrombospondin type 1 motif, 14	80.4523	150.911	95.9386	105.585	160.796	0.713364	0.706252
652022			101.08	157.711	97.036	210.821	179.961	0.792941	0.70602
729823			74.6022	255.285	85.4301	118.841	169.795	1.66254	0.705546
23242	COBL	cordon-bleu homolog (mouse)	106.936	157.77	106.337	125.486	114.066	0.793616	0.705259
729879	LOC729879	uncharacterized LOC729879	85.1476	186.524	91.5113	163.636	174.975	1.09591	0.70486
3578	IL9	interleukin 9	92.764	169.784	68.0266	200.536	164.755	0.926126	0.704781
729683	LOC729683	uncharacterized LOC729683	67.2526	150.172	84.883	173.386	170.521	0.704501	0.704501
84622	ZNF594	zinc finger protein 594	85.4282	150.165	91.3233	168.065	160.482	0.704411	0.704411
283991	UBALD2	UBA-like domain containing 2	103.682	172.887	93.7509	147.497	217.939	0.958822	0.704143
4931	NVL	nuclear VCP-like	97.7595	168.677	101.202	156.71	161.412	0.914318	0.703774
55909	BIN3	bridging integrator 3	77.5851	150.088	126.481	121.602	131.333	0.703487	0.703487
642137			82.313	153.365	83.9604	187.592	221.024	0.742488	0.70347
51315	KRCC1	lysine-rich coiled-coil 1	104.037	159.322	90.0266	125.449	166.067	0.811294	0.703381
284370	ZNF615	zinc finger protein 615	111.207	150.079	76.1305	196.096	168.149	0.70338	0.70338
84067	FAM160A2	family with sequence similarity 160, member A2	68.7259	161.498	86.9652	90.595	125.911	0.835787	0.703379
8403	SOX14	SRY (sex determining region Y)-box 14	91.2522	242.43	107.442	135.27	193.194	1.56925	0.70284
10251	SPRY3	sprouty homolog 3 (Drosophila)	100.358	181.451	114.827	141.63	144.015	1.04612	0.702666
3224	HOXC8	homeobox C8	96.6931	150.254	98.9112	133.672	145.616	0.70548	0.702428
649179	PRAMEL	preferentially expressed antigen in melanoma-like	126.52	197.346	85.5729	236.947	238.496	1.19774	0.700638
29903	CCDC106	coiled-coil domain containing 106	98.9419	242.826	106.676	166.149	196.589	1.5722	0.700584
3354	HTR1E	5-hydroxytryptamine (serotonin) receptor 1E, G protein-coupled	103.851	155.828	115.031	139.098	136.814	0.77125	0.700246
553115	PEF1	penta-EF-hand domain containing 1	73.0622	187.351	109.813	139.84	182.515	1.1039	0.700124
644378	GCNT6	glucosaminyl (N-acetyl) transferase 6	88.2612	163.048	81.35	154.462	197.516	0.853026	0.700068
83884	SLC25A2	solute carrier family 25 (mitochondrial carrier; ornithine transporter) member 2	87.9602	164.747	105.448	133.105	148.405	0.871751	0.700024
57030	SLC17A7	solute carrier family 17 (sodium-dependent inorganic phosphate cotransporter), member 7	92.9062	149.751	103.083	115.21	121.991	0.699423	0.699423
150159	SLC9B1	solute carrier family 9, subfamily B (NHA1, cation proton antiporter 1), member 1	102.663	223.537	109.985	211.523	183.634	1.42275	0.699291
79934	ADCK4	aarF domain containing kinase 4	84.0142	241.874	107.117	149.419	179.978	1.56511	0.69927
374454	KRT77	keratin 77	82.1471	162.335	99.3962	120.71	153.709	0.845114	0.698431
55905	RNF114	ring finger protein 114	90.2819	149.653	87.9408	185.533	189.005	0.698247	0.698247
23607	CD2AP	CD2-associated protein	78.768	149.649	114.276	78.3745	100.413	0.698202	0.698202
151242	PPP1R1C	protein phosphatase 1, regulatory (inhibitor) subunit 1C	65.0401	213.733	99.3918	100.804	156.205	1.34178	0.698197
729759	OR4F29	olfactory receptor, family 4, subfamily F, member 29	99.8422	149.636	93.1232	133.211	119.735	0.698039	0.698039
57650	KIAA1524	KIAA1524	89.718	149.618	112.673	120.833	121.441	0.697825	0.697825
958	CD40	CD40 molecule, TNF receptor superfamily member 5	90.7801	169.182	104.967	138.06	152.462	0.919715	0.697811
30817	EMR2	egf-like module containing, mucin-like, hormone receptor-like 2	92.027	223.301	130.027	150.27	150.601	1.42085	0.697745
728297			97.2773	201.234	89.0269	244.444	256.842	1.23297	0.697645
387273	KRTAP5-10	keratin associated protein 5-10	102.151	149.577	105.017	95.5372	114.01	0.697325	0.697325
64080	RBKS	ribokinase	90.3563	149.573	104.393	154.091	144.516	0.697277	0.697277
925	CD8A	CD8a molecule	92.9985	166.115	120.337	156.413	161.577	0.886678	0.697118
729265			118.9	171.472	99.8245	180.478	192.418	0.943988	0.696113
55968	NSFL1C	NSFL1 (p97) cofactor (p47)	88.0495	167.922	90.4327	136.65	181.571	0.906212	0.695735
22797	TFEC	transcription factor EC	96.5661	179.268	119.312	170.588	154.449	1.02427	0.695181
4009	LMX1A	LIM homeobox transcription factor 1, alpha	82.1788	207.261	111.471	124.958	150.9	1.28625	0.694903
9253	NUMBL	numb homolog (Drosophila)-like	83.2556	205.323	112.662	149.729	162.652	1.26929	0.694811
221294	NT5DC1	5'-nucleotidase domain containing 1	100.942	151.334	77.9501	127.896	128.879	0.718415	0.694618
3242	HPD	4-hydroxyphenylpyruvate dioxygenase	102.461	176.012	98.722	119.797	138.831	0.991174	0.694419
84898	PLXDC2	plexin domain containing 2	75.917	176.669	106.739	82.7887	121.224	0.997901	0.69433
79016	DDA1	DET1 and DDB1 associated 1	91.3938	216.635	109.869	157.405	180.266	1.36612	0.694252
54819	ZCCHC10	zinc finger, CCHC domain containing 10	91.5668	187.232	105.864	102.218	150.461	1.10275	0.693732
64412	GZF1	GDNF-inducible zinc finger protein 1	79.4398	160.549	83.957	137.864	176.422	0.82514	0.693572
729393			71.0424	149.252	68.0232	153.571	243.203	0.693398	0.693398
8694	DGAT1	diacylglycerol O-acyltransferase 1	85.1882	169.746	96.1723	138.517	156.323	0.925722	0.69307
145407	C14orf37	chromosome 14 open reading frame 37	102.716	213.608	102.469	225.514	168.551	1.34072	0.692738
116985	ARAP1	ArfGAP with RhoGAP domain, ankyrin repeat and PH domain 1	92.8381	149.176	107.455	121.159	128.901	0.692477	0.692477
1365	CLDN3	claudin 3	96.9434	149.161	96.2171	150.179	157.165	0.692304	0.692304
9671	WSCD2	WSC domain containing 2	93.2719	149.124	97.6959	171.571	132.725	0.691854	0.691854
339902	LOC339902	hCG1813818	119.194	149.124	92.2367	136.864	140.797	0.691846	0.691846
503569	FLJ35946	uncharacterized protein FLJ35946	85.5436	168.582	61.4627	207.976	233.71	0.913296	0.691392
57763	ANKRA2	ankyrin repeat, family A (RFXANK-like), 2	93.0554	155.411	81.5425	125.034	201.266	0.766416	0.691297
643246	MAP1LC3B2	microtubule-associated protein 1 light chain 3 beta 2	103.042	246.073	78.6686	248.265	291.39	1.59618	0.691202
728635	DHRS4L1	dehydrogenase/reductase (SDR family) member 4 like 1	114.182	157.982	90.9259	170.783	164.689	0.796043	0.691202
375759	C9orf50	chromosome 9 open reading frame 50	62.9798	235.059	86.674	96.2335	185.32	1.5135	0.691199
3385	ICAM3	intercellular adhesion molecule 3	89.6227	223.031	103.4	156.324	182.474	1.41866	0.691185
650995			89.6021	149.065	72.7131	247.095	211.619	0.69114	0.69114
2819	GPD1	glycerol-3-phosphate dehydrogenase 1 (soluble)	103.327	176.437	121.991	176.909	181.042	0.995526	0.690978
647890			77.3952	169.189	84.0457	164.957	219.745	0.919789	0.690928
1948	EFNB2	ephrin-B2	104.333	149.023	95.1536	148.863	149.265	0.690625	0.690625
730891			85.5733	149.018	108.089	91.6579	120.157	0.690569	0.690569
79020	C7orf25	chromosome 7 open reading frame 25	97.0286	176.555	100.418	141.326	149.901	0.996731	0.690559
84725	PLEKHA8	pleckstrin homology domain containing, family A (phosphoinositide binding specific) member 8	98.9638	148.963	97.6619	139.347	129.003	0.689896	0.689896
79465	ULBP3	UL16 binding protein 3	82.1528	162.616	102.645	105.501	134.414	0.848244	0.689316
199857	ALG14	asparagine-linked glycosylation 14 homolog (S. cerevisiae)	85.1075	148.875	91.5402	131.049	160.464	0.688831	0.688831
79986	ZNF702P	zinc finger protein 702, pseudogene	104.739	225.173	97.1703	215.534	189.772	1.43592	0.68839
54544	CRCT1	cysteine-rich C-terminal 1	73.8283	180.738	110.099	77.9964	121.933	1.03902	0.68827
976	CD97	CD97 molecule	93.7162	172.267	97.18	160.399	162.824	0.952335	0.686995
8771	TNFRSF6B	tumor necrosis factor receptor superfamily, member 6b, decoy	91.3829	148.701	100.709	139.004	149.567	0.686719	0.686719
728329			77.7995	148.699	80.3548	206.667	198.906	0.686699	0.686699
10987	COPS5	COP9 constitutive photomorphogenic homolog subunit 5 (Arabidopsis)	69.089	148.697	79.9866	91.7007	129.978	0.686679	0.686679
219484	OR5M8	olfactory receptor, family 5, subfamily M, member 8	79.8661	162.421	62.0646	164.303	209.257	0.846075	0.686473
84326	C16orf13	chromosome 16 open reading frame 13	96.5237	158.403	106.24	136.91	133.087	0.800839	0.686177
3640	INSL3	insulin-like 3 (Leydig cell)	69.9119	148.65	119.89	43.3164	75.0426	0.686106	0.686106
7088	TLE1	transducin-like enhancer of split 1 (E(sp1) homolog, Drosophila)	82.2862	148.647	98.0386	114.727	140.344	0.686066	0.686066
10499	NCOA2	nuclear receptor coactivator 2	90.0577	169.331	90.27	163.043	215.486	0.921305	0.686061
57019	CIAPIN1	cytokine induced apoptosis inhibitor 1	97.4598	151.819	100.778	143.318	139.38	0.724188	0.685703
644992			105.778	157.166	55.2222	206.564	193.458	0.786686	0.685398
144245	ALG10B	asparagine-linked glycosylation 10, alpha-1,2-glucosyltransferase homolog B (yeast)	99.3947	148.583	87.7817	111.504	112.006	0.685292	0.685292
54625	PARP14	poly (ADP-ribose) polymerase family, member 14	93.9961	214.627	115.803	145.259	139.658	1.34931	0.685291
91526	ANKRD44	ankyrin repeat domain 44	90.7577	168.302	108.103	145.263	157.67	0.9103	0.685255
728542			60.9431	252.787	80.5938	145.783	250.469	1.64479	0.68521
732262			92.6949	270.495	106.279	163.357	174.973	1.76704	0.684933
29114	TAGLN3	transgelin 3	93.7759	192.043	99.9353	132.297	152.635	1.14856	0.684816
9245	GCNT3	glucosaminyl (N-acetyl) transferase 3, mucin type	87.5332	148.492	90.5861	116.376	128.912	0.684184	0.684184
81887	LAS1L	LAS1-like (S. cerevisiae)	63.6652	170.756	102.543	86.6953	145.959	0.936435	0.683983
732156			86.332	149.975	83.1269	125.455	156.943	0.702125	0.683664
647259			114.558	155.944	66.2709	239.389	222.889	0.77259	0.683627
8336	HIST1H2AM	histone cluster 1, H2am	69.8288	157.4	82.4193	104.728	148.908	0.789376	0.683371
27111	SDCBP2	syndecan binding protein (syntenin) 2	76.3311	159.712	85.3677	128.438	165.896	0.815703	0.683294
349075	ZNF713	zinc finger protein 713	97.472	196.347	95.5367	189.432	202.365	1.18858	0.683271
115426	UHRF2	ubiquitin-like with PHD and ring finger domains 2, E3 ubiquitin protein ligase	90.9341	186.136	72.8262	159.361	181.495	1.09215	0.683234
10172	ZNF256	zinc finger protein 256	97.5103	148.405	67.7414	197.279	200.07	0.68313	0.68313
8747	ADAM21	ADAM metallopeptidase domain 21	97.1763	210.814	101.939	143.002	174.166	1.31695	0.682936
55246	CCDC25	coiled-coil domain containing 25	68.0658	148.389	94.0982	138.74	167.758	0.682925	0.682925
730474			79.5786	154.097	68.5736	183.379	234.068	0.751087	0.682584
203427	SLC25A43	solute carrier family 25, member 43	85.9463	148.36	114.501	82.9752	99.4894	0.682574	0.682574
8732	RNGTT	RNA guanylyltransferase and 5'-phosphatase	92.6732	196.033	109.059	152.436	167.269	1.18569	0.682556
23093	TTLL5	tubulin tyrosine ligase-like family, member 5	96.3996	148.342	99.1254	133.586	129.313	0.682357	0.682357
23215	PRRC2C	proline-rich coiled-coil 2C	95.5114	149.789	106.807	121.739	122.366	0.699887	0.682269
9107	MTMR6	myotubularin related protein 6	62.367	181.814	99.3705	125.501	181.59	1.04973	0.681717
4643	MYO1E	myosin IE	90.3261	174.318	103.497	132.242	150.629	0.973713	0.681548
727911			74.9633	200.603	80.0485	131.514	186.963	1.2273	0.681479
728401			87.0778	149.737	79.0486	140.964	246.232	0.699253	0.681157
29887	SNX10	sorting nexin 10	99.3332	175.644	93.9516	156.428	162.658	0.987389	0.681094
133789	LOC133789	RAB5C, member RAS oncogene family pseudogene	92.2871	157.485	95.6665	148.708	155.807	0.790353	0.681018
441519	CT45A3	cancer/testis antigen family 45, member A3	89.2424	160.244	93.2076	179.616	186.527	0.821709	0.680721
200350	FOXD4L1	forkhead box D4-like 1	91.1867	148.177	94.8479	130.909	147.943	0.680348	0.680348
23560	GTPBP4	GTP binding protein 4	82.3638	148.175	89.3485	91.047	110.391	0.680326	0.680326
55929	DMAP1	DNA methyltransferase 1 associated protein 1	83.017	268.705	114.127	121.283	154.783	1.75505	0.680118
1807	DPYS	dihydropyrimidinase	84.3037	148.154	90.004	134.818	180.535	0.680073	0.680073
3087	HHEX	hematopoietically expressed homeobox	96.6372	180.563	92.1552	153.402	157.67	1.03727	0.679894
731000			64.7416	199.261	88.1287	126.649	175.928	1.21518	0.679388
83858	ATAD3B	ATPase family, AAA domain containing 3B	90.7187	238.363	107.733	144.425	158.128	1.53871	0.67889
645027	EVPLL	envoplakin-like	88.6454	148.057	72.0872	176.772	173.56	0.678883	0.678883
256714	MAP7D2	MAP7 domain containing 2	123.085	195.345	96.535	149.699	184.161	1.17934	0.678879
645504			84.1057	178.992	79.6168	180	222.444	1.02148	0.678661
7391	USF1	upstream transcription factor 1	84.0183	241.329	115.671	131.004	162.737	1.56103	0.678465
652614			128.567	160.815	87.5938	260.763	223.926	0.828129	0.677655
9757	MLL4	myeloid/lymphoid or mixed-lineage leukemia 4	79.9694	199.909	108.74	116.883	135.391	1.22104	0.67762
6794	STK11	serine/threonine kinase 11	99.3509	200.803	120.276	162.452	163.275	1.2291	0.677585
728328			78.2065	198.073	87.0624	235.341	225.492	1.20438	0.67756
375775	PNPLA7	patatin-like phospholipase domain containing 7	101.556	147.894	81.2267	107.269	127.895	0.6769	0.6769
3757	KCNH2	potassium voltage-gated channel, subfamily H (eag-related), member 2	89.6304	147.893	104.9	132.348	149.514	0.676879	0.676879
150921	TCF23	transcription factor 23	90.5284	180.438	107.006	122.581	141.013	1.03601	0.676801
3419	IDH3A	isocitrate dehydrogenase 3 (NAD+) alpha	84.7225	147.867	102.647	95.0931	118.226	0.676563	0.676563
7988	ZNF212	zinc finger protein 212	82.134	241.389	100.818	138.889	183.802	1.56148	0.676365
374655	ZNF710	zinc finger protein 710	96.7867	147.803	75.8281	156.204	171.142	0.675784	0.675784
152579	SCFD2	sec1 family domain containing 2	90.2099	147.793	100.549	154.459	147.391	0.67566	0.67566
5017	OVOL1	ovo-like 1(Drosophila)	87.8001	173.119	91.3874	121.303	159.61	0.961249	0.675059
54626	HES2	hairy and enhancer of split 2 (Drosophila)	103.008	148.774	115.279	130.3	135.242	0.687609	0.674901
80069	LINC00574	long intergenic non-protein coding RNA 574	92.3343	157.865	114.809	165.348	146.553	0.794703	0.674722
9031	BAZ1B	bromodomain adjacent to zinc finger domain, 1B	88.5378	272.377	116.96	169.295	205.555	1.77955	0.674266
115209	OMA1	OMA1 zinc metallopeptidase homolog (S. cerevisiae)	97.4493	191.16	104.39	139.698	158.615	1.14023	0.673279
647988			98.4852	168.923	83.5766	152.422	190.618	0.916947	0.672378
770	CA11	carbonic anhydrase XI	83.4394	254.099	131.445	115.646	146.878	1.65413	0.672241
5917	RARS	arginyl-tRNA synthetase	97.9285	159.468	105.399	146.247	157.282	0.812941	0.672041
6903	TBCC	tubulin folding cofactor C	100.07	147.496	111.348	126.995	126.704	0.67203	0.67203
641318			87.8784	147.485	84.6318	109.738	119.49	0.671897	0.671897
926	CD8B	CD8b molecule	89.2926	162.573	88.5603	105.668	146.046	0.847758	0.671795
284111	SLC13A5	solute carrier family 13 (sodium-dependent citrate transporter), member 5	102.792	163.483	106.901	145.23	137.232	0.857842	0.671633
23259	DDHD2	DDHD domain containing 2	81.7066	147.429	105.132	123.824	137.03	0.671208	0.671208
10248	POP7	processing of precursor 7, ribonuclease P/MRP subunit (S. cerevisiae)	101.325	175.131	102.309	161.759	171.513	0.982108	0.671123
1591	CYP24A1	cytochrome P450, family 24, subfamily A, polypeptide 1	100.874	155.537	97.9498	155.061	157.056	0.767874	0.67092
646698	ZSCAN5D	zinc finger and SCAN domain containing 5D	79.9106	147.4	70.1924	130.199	204.078	0.670857	0.670857
389136	VGLL3	vestigial like 3 (Drosophila)	93.0774	255.375	86.4054	172.299	215.278	1.66318	0.670423
3899	AFF3	AF4/FMR2 family, member 3	76.7963	157.714	43.2459	53.405	139.368	0.792977	0.670363
1993	ELAVL2	ELAV (embryonic lethal, abnormal vision, Drosophila)-like 2 (Hu antigen B)	97.9826	193.671	114.039	148.028	151.8	1.1638	0.670086
10316	NMUR1	neuromedin U receptor 1	75.8108	185.767	99.1467	105.946	128.891	1.08857	0.669968
374868	ATP9B	ATPase, class II, type 9B	91.9316	175.688	94.8629	161.33	169.779	0.987846	0.669802
2202	EFEMP1	EGF containing fibulin-like extracellular matrix protein 1	98.7364	176.129	113.073	153.445	157.778	0.992376	0.669548
11159	RABL2A	RAB, member of RAS oncogene family-like 2A	98.1132	169.39	110.221	140.417	144.478	0.921931	0.669505
6049	RNF6	ring finger protein (C3H2C3 type) 6	82.8377	186.684	98.7813	161.076	172.746	1.09746	0.669126
728081	LINC00290	long intergenic non-protein coding RNA 290	101.493	210.982	96.1987	243.704	234.794	1.31838	0.669126
56106	PCDHGA10	protocadherin gamma subfamily A, 10	92.5466	147.251	98.4558	143.635	146.66	0.669033	0.669033
3939	LDHA	lactate dehydrogenase A	96.1386	147.223	97.322	127.124	125.028	0.66869	0.66869
63922	CHTF18	CTF18, chromosome transmission fidelity factor 18 homolog (S. cerevisiae)	59.5756	147.219	101.68	61.0294	105.092	0.668639	0.668639
160065	PATE1	prostate and testis expressed 1	93.7202	198.443	105.157	141.908	139.864	1.20775	0.668099
64224	HERPUD2	HERPUD family member 2	80.5027	187.911	87.7098	112.791	154.116	1.10929	0.667818
8692	HYAL2	hyaluronoglucosaminidase 2	83.5944	213.933	104.996	100.83	142.609	1.34346	0.667721
5671	PSG3	pregnancy specific beta-1-glycoprotein 3	88.9113	161.322	86.5366	152.304	163.593	0.833812	0.667258
64222	TOR3A	torsin family 3, member A	99.4754	169.304	71.2644	164.223	193.984	0.921011	0.667147
285527	FRYL	FRY-like	98.2375	177.939	88.4414	185.826	200.837	1.01074	0.666869
25813	SAMM50	sorting and assembly machinery component 50 homolog (S. cerevisiae)	103.529	169.229	104.829	127.404	119.555	0.920216	0.666639
23522	KAT6B	K(lysine) acetyltransferase 6B	69.7255	236.73	116.751	119.575	171.258	1.52629	0.666119
57045	TWSG1	twisted gastrulation homolog 1 (Drosophila)	99.3264	170.696	99.6102	177.851	170.07	0.935799	0.666049
10404	CPQ	carboxypeptidase Q	101.125	160.067	107.032	118.491	133.362	0.819712	0.665463
10153	CEBPZ	CCAAT/enhancer binding protein (C/EBP), zeta	74.9514	150.543	74.0279	183.165	205.782	0.708953	0.665423
55631	LRRC40	leucine rich repeat containing 40	101.946	146.943	113.613	123.092	129.162	0.665243	0.665243
389611	FAM90A3P	family with sequence similarity 90, member A3, pseudogene	78.1262	164.81	89.1381	144.256	144.954	0.872442	0.665215
8760	CDS2	CDP-diacylglycerol synthase (phosphatidate cytidylyltransferase) 2	87.0935	149.775	112.807	106.639	133.741	0.69972	0.66514
3607	FOXK2	forkhead box K2	72.4779	153.571	103.871	110.321	128.892	0.744913	0.66505
90701	SEC11C	SEC11 homolog C (S. cerevisiae)	97.4331	177.626	96.5807	161.121	157.861	1.00766	0.664836
378708	APITD1	apoptosis-inducing, TAF9-like domain 1	85.5403	339.954	84.2988	166.667	297.191	2.17972	0.664761
387647	LOC387647	patched domain containing 3 pseudogene	103.404	202.519	100.61	211.299	209.11	1.24446	0.66465
652203			80.0535	205.843	79.1778	152.905	216.46	1.27385	0.664578
135924	OR9A2	olfactory receptor, family 9, subfamily A, member 2	80.5465	151.263	110.62	98.3395	131.351	0.717571	0.664473
84966	IGSF21	immunoglobin superfamily, member 21	89.4599	148.607	101.363	117.429	131.184	0.685575	0.664349
55616	ASAP3	ArfGAP with SH3 domain, ankyrin repeat and PH domain 3	79.3813	294.246	111.424	112.088	153.793	1.919	0.663933
825	CAPN3	calpain 3, (p94)	93.4856	146.823	101.269	98.783	116.823	0.663778	0.663778
730471			95.3798	204.166	91.9154	171.117	203.918	1.25909	0.663777
5414	SEPT4	septin 4	70.0969	154.457	93.2193	129.748	148.089	0.755293	0.663285
9099	USP2	ubiquitin specific peptidase 2	91.1072	194.741	107.172	122.11	136.422	1.17375	0.663119
203068	TUBB	tubulin, beta class I	74.2313	171.347	94.7679	103.797	150.25	0.942668	0.662709
140947	C5orf20	chromosome 5 open reading frame 20	106.601	152.762	98.3859	166.372	164.748	0.735376	0.662351
7410	VAV2	vav 2 guanine nucleotide exchange factor	87.7042	146.675	96.7978	131.699	140.522	0.661957	0.661957
5264	PHYH	phytanoyl-CoA 2-hydroxylase	96.1573	153.108	78.8796	134.926	241.815	0.739462	0.661875
143503	OR51E1	olfactory receptor, family 51, subfamily E, member 1	99.2966	161.189	102.043	139.381	135.939	0.832325	0.661852
402509	SLC29A4P1	solute carrier family 29 (nucleoside transporters), member 4 pseudogene 1	100.499	201.582	91.9843	141.675	231.338	1.23609	0.661609
255231	MCOLN2	mucolipin 2	93.5386	170.935	111.558	125.275	134.594	0.938321	0.661235
2079	ERH	enhancer of rudimentary homolog (Drosophila)	70.878	200.665	76.0647	104.749	147.565	1.22786	0.661203
245914			99.3061	194.414	82.1467	132.866	152.91	1.17071	0.660896
91442	C19orf40	chromosome 19 open reading frame 40	96.4412	146.58	97.4733	136.541	146.335	0.66078	0.66078
220979	C10orf25	chromosome 10 open reading frame 25	93.3248	191.151	96.8463	169.94	184.958	1.14016	0.6606
84318	CCDC77	coiled-coil domain containing 77	92.0727	146.557	108.574	167.754	140.486	0.660499	0.660499
282996	RBM20	RNA binding motif protein 20	81.7849	177.72	77.8607	149.062	192.433	1.00861	0.660349
92591	ASB16	ankyrin repeat and SOCS box containing 16	87.6689	146.456	103.502	132.331	148.693	0.659251	0.659251
92552	ATXN3L	ataxin 3-like	81.318	168.353	98.3297	96.0784	116.659	0.910838	0.658399
5669	PSG1	pregnancy specific beta-1-glycoprotein 1	94.6825	206.771	86.8912	180.708	200.79	1.28198	0.658193
51043	ZBTB7B	zinc finger and BTB domain containing 7B	82.1274	207.175	98.4754	153.535	185.387	1.28551	0.65815
241	ALOX5AP	arachidonate 5-lipoxygenase-activating protein	100.417	149.306	88.1278	160.755	169.565	0.694051	0.658058
170712	COX7B2	cytochrome c oxidase subunit VIIb2	85.5518	236.419	103.263	162.201	197.601	1.52392	0.657506
9719	ADAMTSL2	ADAMTS-like 2	75.0536	146.314	72.2927	61.2245	126.263	0.657498	0.657498
121457	IKBIP	IKBKB interacting protein	104.315	146.248	91.1833	114.124	137.405	0.65669	0.65669
118924	FRA10AC1	fragile site, folic acid type, rare, fra(10)(q23.3) or fra(10)(q24.2) candidate 1	96.0031	196.844	102.683	148.86	154.645	1.19314	0.655655
652182			83.9604	250.715	73.1633	180.458	277.524	1.62992	0.655573
646433	RPL32P19	ribosomal protein L32 pseudogene 19	88.1464	182.411	55.651	162.108	220.366	1.05565	0.655402
728679			71.5512	147.537	68.1278	108.367	163.538	0.672535	0.655221
136306	SVOPL	SVOP-like	75.4132	252.517	90.4341	90.4624	167.063	1.64285	0.654957
64400	AKTIP	AKT interacting protein	97.7178	203.403	133.403	122.887	125.197	1.25233	0.654675
26156	RSL1D1	ribosomal L1 domain containing 1	81.7661	174.644	88.2587	101.101	149.128	0.977087	0.654361
4692	NDN	necdin homolog (mouse)	105.941	181.363	127.186	110.338	142.792	1.04525	0.654087
727955			120.534	147.451	81.1344	255.823	202.922	0.671478	0.653708
387357	THEMIS	thymocyte selection associated	83.0138	229.737	84.426	146.758	169.322	1.47215	0.653614
60401	EDA2R	ectodysplasin A2 receptor	96.3336	145.998	101.048	138.25	118.294	0.653603	0.653603
6134	RPL10	ribosomal protein L10	63.1613	145.98	62.8258	88.3469	160.056	0.653382	0.653382
8880	FUBP1	far upstream element (FUSE) binding protein 1	72.5982	175.442	92.4579	110.262	153.12	0.985313	0.653089
5865	RAB3B	RAB3B, member RAS oncogene family	95.1331	145.953	105.125	132.773	152.423	0.65304	0.65304
84527	ZNF559	zinc finger protein 559	83.6845	145.919	81.3684	143.932	187.406	0.652622	0.652622
1476	CSTB	cystatin B (stefin B)	85.1064	145.9	113.799	107.075	126.292	0.652388	0.652388
7419	VDAC3	voltage-dependent anion channel 3	83.9287	187.09	104.249	109.057	138.34	1.10138	0.652377
79834	PEAK1	NKF3 kinase family member	83.5292	180.825	118.144	136.663	153.51	1.03988	0.652325
22936	ELL2	elongation factor, RNA polymerase II, 2	75.8212	183.518	76.8085	148.027	189.702	1.06657	0.651591
23547	LILRA4	leukocyte immunoglobulin-like receptor, subfamily A (with TM domain), member 4	89.6313	169.285	112.726	119.575	131.141	0.920807	0.651383
29116	MYLIP	myosin regulatory light chain interacting protein	97.9532	145.815	104.187	125.447	126.32	0.651336	0.651336
5275	SERPINB13	serpin peptidase inhibitor, clade B (ovalbumin), member 13	88.3569	145.811	110.518	97.7941	118.693	0.651281	0.651281
84651	SPINK7	serine peptidase inhibitor, Kazal type 7 (putative)	90.85	245.928	111.313	160.469	162.885	1.59511	0.65125
84365	MKI67IP	MKI67 (FHA domain) interacting nucleolar phosphoprotein	58.3428	155.553	88.4919	85.7633	146.008	0.768059	0.651217
4580	MTX1	metaxin 1	82.5	203.164	113.933	137.247	167.818	1.2502	0.650973
129450	TYW5	tRNA-yW synthesizing protein 5	92.2953	163.767	115.818	102.83	110.107	0.860971	0.650676
1019	CDK4	cyclin-dependent kinase 4	68.6244	145.718	79.6349	117.773	169.109	0.650135	0.650135
83699	SH3BGRL2	SH3 domain binding glutamic acid-rich protein like 2	112.879	150.245	95.0594	117.466	144.128	0.705379	0.649909
51327	AHSP	alpha hemoglobin stabilizing protein	48.348	152.597	72.6605	50.0489	133.559	0.733416	0.649826
11095	ADAMTS8	ADAM metallopeptidase with thrombospondin type 1 motif, 8	88.9078	157.816	104.734	107.547	124.066	0.794141	0.64951
374308	PTCHD3	patched domain containing 3	92.5286	175.844	93.6111	151.549	169.323	0.989448	0.648972
7915	ALDH5A1	aldehyde dehydrogenase 5 family, member A1	108.952	150.898	117.08	161.012	150.399	0.713207	0.648797
219578	ZNF804B	zinc finger protein 804B	89.7256	190.161	115.077	151.064	173.115	1.13078	0.648644
757	TMEM50B	transmembrane protein 50B	103.532	244.671	104.586	183.019	185.358	1.58587	0.648525
643951			114.473	145.588	83.9943	225.339	257.902	0.648517	0.648517
6880	TAF9	TAF9 RNA polymerase II, TATA box binding protein (TBP)-associated factor, 32kDa	93.1447	157.459	111.787	116.332	124.913	0.790047	0.648014
93663	ARHGAP18	Rho GTPase activating protein 18	78.5145	168.968	95.1417	134.338	143.291	0.917431	0.647907
84614	ZBTB37	zinc finger and BTB domain containing 37	71.4324	145.536	87.0968	86.6035	125.227	0.647879	0.647879
5457	POU4F1	POU class 4 homeobox 1	79.48	162.404	113.763	107.885	125.462	0.845886	0.647806
10804	GJB6	gap junction protein, beta 6, 30kDa	83.1128	191.817	65.1874	186.141	190.841	1.14643	0.647666
3822	KLRC2	killer cell lectin-like receptor subfamily C, member 2	100.738	170.421	96.0479	107.629	159.04	0.932885	0.647562
387804	VSTM5	V-set and transmembrane domain containing 5	91.0355	175.904	98.0152	151.429	175.008	0.990061	0.647241
440577	LOC440577	nucleophosmin (nucleolar phosphoprotein B23, numatrin) pseudogene	80.5343	183.525	85.1201	205.613	236.612	1.06664	0.647212
729376			115.211	167.504	97.7608	195	173.687	0.901713	0.647034
391771	LOC391771	protein tyrosine phosphatase, non-receptor type 11 pseudogene	75.9751	154.846	79.401	151.282	216.722	0.759832	0.64701
338785	KRT79	keratin 79	86.1239	150.879	105.957	120.141	142.765	0.712979	0.646833
140881	DEFB129	defensin, beta 129	92.2698	216.089	88.0565	133.097	165.465	1.36157	0.646769
84671	ZNF347	zinc finger protein 347	104.717	162.125	80.3258	185.68	179.183	0.84278	0.646593
727886			86.1979	260.326	90.9076	181.124	214.745	1.69785	0.646054
1187	CLCNKA	chloride channel, voltage-sensitive Ka	91.7191	197.303	104.249	131.238	169.971	1.19735	0.645833
441355	FLJ39080	uncharacterized LOC441355	107.168	244.801	87.8124	319.645	276.42	1.58682	0.645652
997	CDC34	cell division cycle 34 homolog (S. cerevisiae)	69.0639	154.258	122.374	64.2447	97.5355	0.752964	0.645451
652728			69.4217	145.332	65.7912	175.878	209.36	0.645346	0.645346
84071	ARMC2	armadillo repeat containing 2	75.5156	164.497	90.803	93.8247	127.867	0.869004	0.645092
340527	NHSL2	NHS-like 2	88.6674	145.283	98.9826	129.328	151.447	0.644734	0.644734
652737			89.5406	145.234	70.4013	167.328	180.223	0.64413	0.64413
727800	RNF208	ring finger protein 208	101.541	238.75	69.0301	161.528	280.144	1.54163	0.644037
8722	CTSF	cathepsin F	94.8531	145.975	86.8027	181.509	168.904	0.653314	0.643691
727775	LOC727775	uncharacterized LOC727775	91.6789	154.879	67.7811	211.852	209.869	0.76022	0.643685
501	ALDH7A1	aldehyde dehydrogenase 7 family, member A1	69.165	181.839	121.12	72.7891	111.526	1.04998	0.643435
344658	SAMD7	sterile alpha motif domain containing 7	92.4437	147.08	102.987	118.738	113.992	0.666929	0.643133
8533	COPS3	COP9 constitutive photomorphogenic homolog subunit 3 (Arabidopsis)	68.8676	145.144	100.323	122.052	166.358	0.643004	0.643004
421	ARVCF	armadillo repeat gene deleted in velocardiofacial syndrome	100.107	145.123	99.6946	118.027	124.179	0.642743	0.642743
643386			104.065	145.078	74.7906	164.718	173.843	0.64219	0.64219
84152	PPP1R1B	protein phosphatase 1, regulatory (inhibitor) subunit 1B	103.562	206.626	104.777	194.485	194.443	1.28072	0.641945
3764	KCNJ8	potassium inwardly-rectifying channel, subfamily J, member 8	91.2524	240.454	120.408	144.176	165.834	1.55447	0.641831
4277	MICB	MHC class I polypeptide-related sequence B	96.3232	208.118	104.112	182.796	198.962	1.2937	0.641598
650689			124.651	253.493	112.672	182.263	219.12	1.64982	0.641385
7691	ZNF132	zinc finger protein 132	100.907	144.99	90.9497	131.313	129.033	0.641091	0.641091
732	C8B	complement component 8, beta polypeptide	98.1087	144.958	94.1839	131.21	139.912	0.640689	0.640689
728607			81.2916	144.939	83.1288	135.542	163.274	0.640452	0.640452
642103			69.379	206.365	82.7735	127.031	169.687	1.27843	0.639964
11155	LDB3	LIM domain binding 3	90.8221	204.357	110.501	133.586	153.701	1.26078	0.63987
8208	CHAF1B	chromatin assembly factor 1, subunit B (p60)	53.7067	201.516	100.926	69.3467	138.406	1.2355	0.639285
128506	OCSTAMP	osteoclast stimulatory transmembrane protein	95.4536	155.307	90.749	108.113	131.581	0.765209	0.638833
9441	MED26	mediator complex subunit 26	77.968	158.524	78.6912	104.49	134.214	0.802224	0.638782
10699	CORIN	corin, serine peptidase	76.4733	158.685	99.4225	100	122.824	0.804052	0.638478
11251	PTGDR2	prostaglandin D2 receptor 2	78.4797	171.105	97.7001	134.443	144.87	0.940119	0.638077
389676	C8orf87	chromosome 8 open reading frame 87	94.782	144.746	67.1176	121.611	126.343	0.638053	0.638053
259282	BOD1L1	biorientation of chromosomes in cell division 1-like 1	96.6448	151.459	83.5991	176.777	187.561	0.7199	0.637927
115950	ZNF653	zinc finger protein 653	80.6059	144.731	109.702	132.628	151.574	0.637862	0.637862
392307	FAM221B	family with sequence similarity 221, member B	83.371	167.605	75.6762	101.715	122.432	0.902797	0.637861
121951			82.3964	171.055	104.351	129.061	154.443	0.939586	0.637816
23347	SMCHD1	structural maintenance of chromosomes flexible hinge domain containing 1	99.8373	179.276	112.47	121.121	167.606	1.02435	0.637051
653789	RPL23AP25	ribosomal protein L23a pseudogene 25	100.602	144.632	78.5456	141.045	227.348	0.63663	0.63663
79736	TEFM	transcription elongation factor, mitochondrial	99.3094	152.682	104.722	165.348	150.467	0.73442	0.636554
729077			82.3643	206.521	86.0026	211.429	208.993	1.2798	0.636207
80207	OPA3	optic atrophy 3 (autosomal recessive, with chorea and spastic paraplegia)	95.9374	187.31	97.6252	158.13	172.628	1.10351	0.636059
442132	LOC442132	golgin A6 family-like 1 pseudogene	91.8149	144.585	91.9605	141.948	140.837	0.636042	0.636042
6499	SKIV2L	superkiller viralicidic activity 2-like (S. cerevisiae)	96.6747	150.23	113.301	119.682	116.127	0.705189	0.636
645645	LOC645645	uncharacterized LOC645645	91.408	177.216	85.5099	180	187.09	1.00348	0.635756
401317	LOC401317	uncharacterized LOC401317	95.0681	144.546	83.6464	129.275	153.499	0.635556	0.635556
541469			84.3275	145.754	81.5283	173.708	190.905	0.650575	0.635262
10332	CLEC4M	C-type lectin domain family 4, member M	91.8856	161.14	102.828	151.372	150.16	0.831778	0.634992
113277	TMEM106A	transmembrane protein 106A	69.8808	175.652	107.568	77.7007	108.018	0.987473	0.634742
729842	RPS2P50	ribosomal protein S2 pseudogene 50	85.0411	183.846	81.0754	212.625	207.067	1.0698	0.634418
91544	UBXN11	UBX domain protein 11	64.7683	227.75	95.189	178.661	184.057	1.45646	0.63408
728614	DNAJA1P4	DnaJ (Hsp40) homolog, subfamily A, member 1 pseudogene 4	125.701	144.428	75.477	279.681	246.161	0.634076	0.634076
401180	LOC401180	uncharacterized LOC401180	79.5032	182.3	82.4087	140.064	203.019	1.05455	0.633968
10431			78.659	144.415	97.1154	112.868	138.131	0.633918	0.633918
646862	LOC646862	uncharacterized LOC646862	91.9662	174.734	81.8787	157.265	178.244	0.978015	0.63259
55159	RFWD3	ring finger and WD repeat domain 3	75.8745	182.044	109.965	105.128	136.563	1.05202	0.632551
23517	SKIV2L2	superkiller viralicidic activity 2-like 2 (S. cerevisiae)	75.2151	144.293	76.3363	105.615	157.646	0.632387	0.632387
728343	NXF2B	nuclear RNA export factor 2B	103.451	144.279	79.1638	280.321	216.59	0.632218	0.632218
81627	TRMT1L	tRNA methyltransferase 1 homolog (S. cerevisiae)-like	88.462	144.275	102.422	110.173	128.122	0.632163	0.632163
5098	PCDHGC3	protocadherin gamma subfamily C, 3	97.1521	159.026	120.99	124.098	125.609	0.807931	0.632001
50853	VILL	villin-like	98.9573	144.73	88.3571	121.549	121.804	0.637851	0.631932
730056			84.7378	227.038	111.6	131.489	165.395	1.45081	0.63162
10299	MARCH6	membrane-associated ring finger (C3HC4) 6, E3 ubiquitin protein ligase	76.8419	146.524	114.277	137.667	159.749	0.660092	0.631567
642440			93.3623	147.784	69.51	255.539	218.324	0.675557	0.631416
10267	RAMP1	receptor (G protein-coupled) activity modifying protein 1	96.7704	175.469	101.175	156.279	162.79	0.985593	0.631298
728839			88.7026	230.942	98.3485	184.861	213.252	1.4816	0.630904
650	BMP2	bone morphogenetic protein 2	97.6201	144.168	97.9859	155.414	147.114	0.630827	0.630827
196415	C12orf77	chromosome 12 open reading frame 77	98.0432	158.087	93.2045	157.298	166.904	0.797236	0.630675
5670	PSG2	pregnancy specific beta-1-glycoprotein 2	103.248	161.516	73.9546	214.896	210.732	0.835988	0.630572
4010	LMX1B	LIM homeobox transcription factor 1, beta	90.5743	144.135	98.3974	103.518	112.682	0.630411	0.630411
23508	TTC9	tetratricopeptide repeat domain 9	88.1582	214.025	109.184	124.537	158.909	1.34424	0.630339
645478			114.27	208.807	77.9581	156.364	203.845	1.29967	0.630262
344875	COL6A4P1	collagen, type VI, alpha 4 pseudogene 1	91.6003	159.62	82.3081	158.452	182.991	0.81466	0.630042
154214	RNF217	ring finger protein 217	109.306	144.091	82.2793	168.878	164.216	0.629861	0.629861
85409	NKD2	naked cuticle homolog 2 (Drosophila)	93.5344	144.05	111.102	135.146	138.298	0.629349	0.629349
730437			104.218	152.028	71.7285	162.83	173.827	0.72667	0.629219
170384	FUT11	fucosyltransferase 11 (alpha (1,3) fucosyltransferase)	87.4647	150.156	99.3411	134.393	150.8	0.704303	0.629183
148418	SAMD13	sterile alpha motif domain containing 13	88.459	143.987	111.695	109.677	123.063	0.628553	0.628553
9444	QKI	QKI, KH domain containing, RNA binding	90.6472	146.593	110.123	118.063	113.448	0.660942	0.628464
53916	RAB4B	RAB4B, member RAS oncogene family	78.9679	189.571	102.17	122.222	153.482	1.12517	0.627414
388633	LDLRAD1	low density lipoprotein receptor class A domain containing 1	86.8494	143.892	72.3027	180.038	212.135	0.62736	0.62736
84964	ALKBH6	alkB, alkylation repair homolog 6 (E. coli)	79.6573	167.369	104.954	111.547	133.691	0.900262	0.627148
729639			94.7463	157.827	63.2142	158.893	164.949	0.79427	0.62708
253017	TECRL	trans-2,3-enoyl-CoA reductase-like	72.3106	143.865	94.2861	104.409	137.01	0.627028	0.627028
1388	ATF6B	activating transcription factor 6 beta	67.435	149.52	99.5298	74.6611	111.204	0.696637	0.626951
54977	SLC25A38	solute carrier family 25, member 38	98.7044	143.855	117.436	111.003	111.724	0.626905	0.626905
219858	OR8B12	olfactory receptor, family 8, subfamily B, member 12	82.3357	163.847	86.7823	127.054	158.371	0.861853	0.626067
116151	FAM210B	family with sequence similarity 210, member B	88.0682	172.742	101.879	118.331	148.025	0.957316	0.626016
56923	NMUR2	neuromedin U receptor 2	85.5858	295.041	116.462	141.764	176.216	1.92387	0.625968
9260	PDLIM7	PDZ and LIM domain 7 (enigma)	87.4417	241.537	125.493	151.452	177.734	1.56259	0.625749
100133941	CD24	CD24 molecule	77.2545	156.445	107.757	130.423	144.224	0.778382	0.625333
57093	TRIM49	tripartite motif containing 49	80.6669	143.73	95.7074	102.265	125.945	0.625326	0.625326
728528			119.661	187.643	81.555	287.149	245.243	1.10671	0.625161
286380	FOXD4L3	forkhead box D4-like 3	93.9097	164.449	101.58	94.6996	113.423	0.868474	0.624656
142678	MIB2	mindbomb E3 ubiquitin protein ligase 2	81.9892	143.655	80.2576	125.664	142.991	0.624382	0.624382
95681	CEP41	centrosomal protein 41kDa	91.544	176.576	109.86	136.858	153.37	0.996952	0.623915
390261	OR6M1	olfactory receptor, family 6, subfamily M, member 1	83.0108	143.617	70.202	134.463	165.762	0.62391	0.62391
9423	NTN1	netrin 1	113.8	145.208	90.0617	181.987	158.565	0.6438	0.623906
60385	TSKS	testis-specific serine kinase substrate	59.7184	194.694	112.018	88.4166	143.508	1.17331	0.623764
1345	COX6C	cytochrome c oxidase subunit VIc	96.6514	146.008	96.1691	110.532	184.41	0.653723	0.623235
4049	LTA	lymphotoxin alpha (TNF superfamily, member 1)	99.1409	143.527	101.709	125.293	121.135	0.622785	0.622785
11177	BAZ1A	bromodomain adjacent to zinc finger domain, 1A	97.565	178.065	108.131	138.889	145.29	1.01211	0.622402
644145	LOC644145	exocyst complex component 1 pseudogene	75.4491	143.433	92.5073	148.115	140.027	0.621594	0.621594
744	MPPED2	metallophosphoesterase domain containing 2	91.7054	146.574	92.7472	110.189	154.522	0.660708	0.620822
729345			114.299	158.625	102.652	183.434	240.104	0.803374	0.620807
64785	GINS3	GINS complex subunit 3 (Psf3 homolog)	98.3998	156.459	104.251	119.605	131.889	0.778553	0.620803
64423	INF2	inverted formin, FH2 and WH2 domain containing	98.1132	146.035	102.771	106.911	115.828	0.654061	0.620647
389365			91.3988	143.356	89.2708	137.132	147.741	0.620625	0.620625
29882	ANAPC2	anaphase promoting complex subunit 2	96.6667	178.13	126.543	141.945	151.238	1.01277	0.620596
729088	LOC729088	uncharacterized LOC729088	102.656	154.086	74.1937	211.747	194.235	0.750948	0.620508
56959			83.1994	244.541	113.63	100.779	143.244	1.5849	0.620473
731082			102.114	143.373	81.1729	148.046	230.459	0.620845	0.620277
11182	SLC2A6	solute carrier family 2 (facilitated glucose transporter), member 6	93.8959	143.326	95.8224	127.769	135.888	0.620248	0.620248
158067	AK8	adenylate kinase 8	82.1615	143.324	109.744	108.204	137.126	0.620223	0.620223
3671	ISLR	immunoglobulin superfamily containing leucine-rich repeat	71.238	153.373	86.1699	102.538	153.05	0.742576	0.620159
338699	ANKRD42	ankyrin repeat domain 42	85.4793	158.199	77.0299	117.746	141.019	0.798522	0.62011
219875	OR4D5	olfactory receptor, family 4, subfamily D, member 5	98.6673	143.309	94.8872	130.729	136.885	0.620036	0.620036
285074	LOC285074	anaphase promoting complex subunit 1 pseudogene	71.8152	194.177	98.1841	110.867	139.442	1.16851	0.619816
643153			113.034	233.969	73.5357	309.502	280.752	1.50511	0.619348
401262	CRIP3	cysteine-rich protein 3	97.8864	193.383	97.3466	153.456	155.916	1.16112	0.619093
55837	EAPP	E2F-associated phosphoprotein	121.339	143.23	95.6911	171.744	154.985	0.619038	0.619038
51009	DERL2	derlin 2	70.9637	143.227	81.6906	108.081	179.082	0.618995	0.618995
3630	INS	insulin	85.1775	143.214	115.482	123.181	125.456	0.618838	0.618838
402375	YBX1P6	Y box binding protein 1 pseudogene 6	113.553	143.182	92.2324	154.167	147.768	0.618427	0.618427
51535	PPHLN1	periphilin 1	85.0894	165.073	79.7722	139.679	170.573	0.875317	0.618291
57520	HECW2	HECT, C2 and WW domain containing E3 ubiquitin protein ligase 2	101.562	148.716	115.976	106.711	119.574	0.686903	0.617216
7170	TPM3	tropomyosin 3	81.7186	143.066	98.0359	159.536	151.14	0.616975	0.616975
728262	FAM157A	family with sequence similarity 157, member A	92.4865	187.838	73.2023	119.236	130.239	1.10859	0.616959
23185	LARP4B	La ribonucleoprotein domain family, member 4B	97.0239	143.063	99.5936	144.158	133.184	0.616929	0.616929
89869	PLCZ1	phospholipase C, zeta 1	72.3236	143.029	100.238	69.5652	134.286	0.616506	0.616506
10772	SRSF10	serine/arginine-rich splicing factor 10	84.3132	143.019	97.9339	78.8546	126.907	0.616373	0.616373
6375	XCL1	chemokine (C motif) ligand 1	92.4955	173.492	95.4221	154.579	159.711	0.965135	0.616
81442	OR6N2	olfactory receptor, family 6, subfamily N, member 2	83.6096	142.98	114.014	109.324	120.026	0.61589	0.61589
10575	CCT4	chaperonin containing TCP1, subunit 4 (delta)	61.7933	160.824	91.7963	79.1246	110.865	0.828234	0.615309
4656	MYOG	myogenin (myogenic factor 4)	94.5941	153.613	101.668	122.613	133.724	0.745403	0.614963
79365	BHLHE41	basic helix-loop-helix family, member e41	96.1034	160.483	108.608	136.192	151.921	0.824396	0.614725
645090	CXorf30	chromosome X open reading frame 30	97.561	142.885	93.4015	117.647	123.644	0.614683	0.614683
4331	MNAT1	menage a trois homolog 1, cyclin H assembly factor (Xenopus laevis)	97.8623	142.874	103.46	130.653	135.214	0.614547	0.614547
1231			93.7162	181.123	104.3	157.404	159.099	1.04285	0.614519
732141			100.652	145.206	85.2135	158.182	156.903	0.643779	0.614192
126549	ANKLE1	ankyrin repeat and LEM domain containing 1	88.4731	142.82	100.302	118.081	168.448	0.613868	0.613868
728754			73.1437	160.871	71.9529	137.45	150.092	0.828755	0.613821
732312			65.3412	237.035	88.9346	105.674	162.366	1.52862	0.613238
351	APP	amyloid beta (A4) precursor protein	90.1789	142.765	108.425	102.642	158.893	0.613171	0.613171
256536	TCERG1L	transcription elongation regulator 1-like	92.2017	171.456	78.8991	157.315	234.701	0.943814	0.612967
503582	ARGFX	arginine-fifty homeobox	89.8169	148.977	95.1561	136.749	152.986	0.690075	0.612488
53833	IL20RB	interleukin 20 receptor beta	82.6962	148.104	109.991	89.2342	128.797	0.679454	0.612328
652608	LOC652608	60S ribosomal protein L6-like	72.7979	179.2	83.5937	138.06	198.311	1.02358	0.611981
645485	LOC645485	uncharacterized LOC645485	110.976	152.492	82.1107	232.366	189.336	0.732182	0.611907
245929	DEFB115	defensin, beta 115	98.2928	170.677	89.0963	179.669	201.014	0.935599	0.611696
56905	C15orf39	chromosome 15 open reading frame 39	94.1782	165.081	100.238	153.788	156.615	0.875403	0.611588
4161	MC5R	melanocortin 5 receptor	96.7061	159.983	122.478	110.27	95.507	0.81876	0.611534
149428	BNIPL	BCL2/adenovirus E1B 19kD interacting protein like	96.5682	189.081	98.7609	160.619	165.109	1.12049	0.611354
145873	MESP2	mesoderm posterior 2 homolog (mouse)	101.029	176.552	88.8209	191.651	180.399	0.996707	0.611304
160728	SLC5A8	solute carrier family 5 (iodide transporter), member 8	73.5862	178.122	103.681	100.165	136.684	1.01268	0.611163
641649	TMEM91	transmembrane protein 91	110.287	166.781	70.2461	171.344	217.683	0.893908	0.611112
496	ATP4B	ATPase, H+/K+ exchanging, beta polypeptide	86.3425	176.595	100.722	134.717	143.811	0.997147	0.61033
55973	BCAP29	B-cell receptor-associated protein 29	92.8939	201.366	140.185	110.852	113.854	1.23415	0.609969
3141	HLCS	holocarboxylase synthetase (biotin-(proprionyl-CoA-carboxylase (ATP-hydrolysing)) ligase)	78.452	142.506	100.612	37.1134	119.029	0.609889	0.609889
126298	IRGQ	immunity-related GTPase family, Q	99.8256	142.496	94.6449	113.962	139.867	0.609757	0.609757
65977	PLEKHA3	pleckstrin homology domain containing, family A (phosphoinositide binding specific) member 3	86.6971	157.166	98.494	115.656	139.629	0.786685	0.609471
645776			102.274	190.511	86.6546	186.325	239.291	1.1341	0.609234
2527	FUT5	fucosyltransferase 5 (alpha (1,3) fucosyltransferase)	91.2812	142.516	109.046	128.492	149.034	0.610009	0.609231
10572	SIVA1	SIVA1, apoptosis-inducing factor	96.401	150.688	105.752	128.062	140.562	0.710689	0.609187
9481	SLC25A27	solute carrier family 25, member 27	102.669	182.095	102.839	144.012	168.736	1.05252	0.609179
2176	FANCC	Fanconi anemia, complementation group C	78.3148	237.484	85.5592	128.844	172.114	1.53204	0.609145
283331			90.835	142.431	93.7559	140.284	155.966	0.608942	0.608942
51001	MTERFD1	MTERF domain containing 1	91.4108	142.429	101.683	117.032	135.164	0.608909	0.608909
157285	SGK223	homolog of rat pragma of Rnd2	105.347	224.198	95.74	130.036	162.709	1.42809	0.608895
731067			56.989	221.538	75.9822	94.6146	207.856	1.40653	0.608799
143879	KBTBD3	kelch repeat and BTB (POZ) domain containing 3	82.8726	142.418	107.634	161.317	169.648	0.608772	0.608772
9675	TTI1	TELO2 interacting protein 1	76.4351	144.982	87.1478	100.817	132.662	0.64099	0.60873
80168	MOGAT2	monoacylglycerol O-acyltransferase 2	89.3083	142.406	116.412	93.8023	130.103	0.608616	0.608616
4795	NFKBIL1	nuclear factor of kappa light polypeptide gene enhancer in B-cells inhibitor-like 1	100.299	152.119	107.712	111.558	118.305	0.727755	0.60861
343384			88.013	227.677	131.404	127.699	139.144	1.45589	0.60814
54531	MIER2	mesoderm induction early response 1, family member 2	104.414	186.191	99.1457	151.214	148.39	1.09268	0.608038
51496	CTDSPL2	CTD (carboxy-terminal domain, RNA polymerase II, polypeptide A) small phosphatase like 2	99.2429	163.403	88.4845	131.765	166.534	0.856958	0.607947
4534	MTM1	myotubularin 1	88.5201	174.133	83.4158	187.132	184.867	0.971794	0.6074
83706	FERMT3	fermitin family member 3	90.3388	142.3	114.158	110.3	114.562	0.607275	0.607275
5015	OTX2	orthodenticle homeobox 2	96.617	173.034	107.222	129.004	131.298	0.960358	0.60687
26301	GBGT1	globoside alpha-1,3-N-acetylgalactosaminyltransferase 1	100.234	156.639	106.384	133.817	133.903	0.780627	0.606699
55610	CCDC132	coiled-coil domain containing 132	104.978	154.857	100.169	157.683	151.596	0.759966	0.606269
646675			107.796	142.209	80.3149	198.86	192.291	0.606124	0.606124
120586	OR8I2	olfactory receptor, family 8, subfamily I, member 2	75.7978	142.206	94.6393	121.11	138.752	0.606079	0.606079
4978	OPCML	opioid binding protein/cell adhesion molecule-like	73.5921	142.168	107.787	116.883	124.839	0.605599	0.605599
3236	HOXD10	homeobox D10	87.0562	142.167	120.731	107.629	122.798	0.605583	0.605583
441742			76.1504	214.579	84.4244	168.685	189.097	1.34891	0.605167
22835	ZFP30	ZFP30 zinc finger protein	84.6859	154.816	74.6971	125.815	147.029	0.759491	0.605104
388335	TMEM220	transmembrane protein 220	95.4427	157.701	94.3063	127.684	136.901	0.792824	0.605103
732118			106.345	189.3	104.321	202.81	195.683	1.12258	0.605059
727872			81.2934	175.45	77.587	172.691	217.099	0.985399	0.604971
10780	ZNF234	zinc finger protein 234	91.4427	149.971	75.8459	180.136	236.488	0.702074	0.604624
84690	SPATA22	spermatogenesis associated 22	99.7107	186.424	106.346	113.944	155.939	1.09494	0.604272
284064	RPL29P31	ribosomal protein L29 pseudogene 31	89.8588	163.495	93.632	157.749	177.889	0.857971	0.604107
51660	MPC1	mitochondrial pyruvate carrier 1	104.281	142.015	95.7411	133.829	145.645	0.603657	0.603657
8110	DPF3	D4, zinc and double PHD fingers, family 3	77.4008	147.197	75.5092	88.9447	113.776	0.668368	0.603287
10050	SLC17A4	solute carrier family 17 (sodium phosphate), member 4	80.0268	141.982	100.899	109.788	130.06	0.603239	0.603239
8677	STX10	syntaxin 10	49.8763	174.386	90.9603	161.685	169.653	0.974419	0.603063
84984	CEP19	centrosomal protein 19kDa	101.4	141.96	115.976	130.226	126.513	0.602962	0.602962
57562	KIAA1377	KIAA1377	102.026	152.628	92.8591	137.399	141.16	0.733788	0.60296
56649	TMPRSS4	transmembrane protease, serine 4	84.9119	222.623	91.3668	151.698	193.022	1.41535	0.60283
401497	LOC401497	uncharacterized LOC401497	76.5305	144.479	88.9594	129.808	184.609	0.63472	0.602757
648153			89.0489	149.628	91.6662	174.074	135.915	0.697941	0.602696
730996			85.3367	159.804	66.4937	121.014	164.257	0.816741	0.601807
56998	CTNNBIP1	catenin, beta interacting protein 1	102.52	147.699	102.139	86.9955	80.0488	0.674519	0.600846
2535	FZD2	frizzled family receptor 2	97.1098	156.61	104.713	145.757	149.554	0.780288	0.600396
343263	MYBPHL	myosin binding protein H-like	88.4583	158.866	84.0542	142.159	166.866	0.80612	0.600384
10049	DNAJB6	DnaJ (Hsp40) homolog, subfamily B, member 6	111.502	141.737	94.3232	173.605	155.927	0.600113	0.600113
127687	C1orf122	chromosome 1 open reading frame 122	103.098	141.735	101.395	137.5	132.278	0.600094	0.600094
79800	ALS2CR8	amyotrophic lateral sclerosis 2 (juvenile) chromosome region, candidate 8	53.9602	141.702	70.7839	83.3333	143.924	0.599678	0.599678
650556			127.149	158.746	89.8073	182.463	221.739	0.804747	0.599448
154197	PNLDC1	poly(A)-specific ribonuclease (PARN)-like domain containing 1	102.435	160.294	108.106	134.787	152.514	0.822267	0.599383
113829	SLC35A4	solute carrier family 35, member A4	67.1552	141.674	87.8253	114.501	144.347	0.599321	0.599321
51534	VTA1	Vps20-associated 1 homolog (S. cerevisiae)	91.9255	141.647	91.2611	122.677	150.509	0.598969	0.598969
55711	FAR2	fatty acyl CoA reductase 2	82.0729	182.517	105.275	124.176	143.374	1.0567	0.598959
80070	ADAMTS20	ADAM metallopeptidase with thrombospondin type 1 motif, 20	91.7044	240.124	107.788	153.765	161.288	1.55199	0.598919
729017			84.092	141.642	69.9181	197.61	178.234	0.598909	0.598909
2483	FRG1	FSHD region gene 1	83.058	141.641	96.6089	113.233	151.056	0.598892	0.598892
9015	TAF1A	TATA box binding protein (TBP)-associated factor, RNA polymerase I, A, 48kDa	103.546	150.964	108.755	159.046	146.919	0.713995	0.59877
84066	TEX35	testis expressed 35	79.9907	277.408	115.748	157.725	169.513	1.8126	0.598569
5557	PRIM1	primase, DNA, polypeptide 1 (49kDa)	71.1661	156.487	115.859	76.0291	112.515	0.778869	0.598542
9295	SRSF11	serine/arginine-rich splicing factor 11	102.178	169.971	92.5226	188.556	186.595	0.928115	0.597717
29780	PARVB	parvin, beta	89.7076	156.975	109.413	120.174	119.593	0.784491	0.597388
4166	CHST6	carbohydrate (N-acetylglucosamine 6-O) sulfotransferase 6	99.6634	141.522	103.143	140.891	132.254	0.597383	0.597383
64779	MTHFSD	methenyltetrahydrofolate synthetase domain containing	99.631	167.581	100.367	158.144	157.829	0.902546	0.597055
79735	TBC1D17	TBC1 domain family, member 17	89.0571	141.984	109.446	126.262	139.035	0.603259	0.59697
1072	CFL1	cofilin 1 (non-muscle)	74.2867	149.993	88.8691	124.665	136.777	0.702347	0.596778
10314	LANCL1	LanC lantibiotic synthetase component C-like 1 (bacterial)	84.9803	141.459	105.339	101.081	115.884	0.596576	0.596576
23493	HEY2	hairy/enhancer-of-split related with YRPW motif 2	89.4306	146.17	121.644	163.885	183.002	0.655722	0.596434
727997	RPS12P9	ribosomal protein S12 pseudogene 9	106.167	176.486	88.7849	227.407	208.843	0.99603	0.596325
11245	GPR176	G protein-coupled receptor 176	86.8153	164.12	100.082	101.83	116.872	0.864866	0.596258
124808	CCDC43	coiled-coil domain containing 43	80.9757	177.555	113.747	122.504	132.735	1.00693	0.595848
54894	RNF43	ring finger protein 43	50.9622	347.311	103.743	115.523	201.717	2.21838	0.595799
140893	RBBP8NL	RBBP8 N-terminal like	95.3775	144.591	97.5956	171.681	143.564	0.636118	0.595614
646916			93.6553	141.383	61.5521	196.011	218.153	0.595603	0.595603
3554	IL1R1	interleukin 1 receptor, type I	96.4417	165.197	89.6991	126.598	141.809	0.876669	0.595466
285429	DCAF4L1	DDB1 and CUL4 associated factor 4-like 1	85.045	318.72	92.131	230.281	267.984	2.06326	0.59538
9948	WDR1	WD repeat domain 1	72.5726	315.762	107.62	136.024	195.915	2.04643	0.595115
55957	LIN37	lin-37 homolog (C. elegans)	97.073	151.761	125.604	120.076	125.066	0.723503	0.594963
390142	OR5D13	olfactory receptor, family 5, subfamily D, member 13	95.1268	144.179	105.774	119.397	128.442	0.630965	0.594812
728485	LOC728485	uncharacterized LOC728485	100.93	193.91	67.5976	210.914	211.104	1.16603	0.594779
253714	MMS22L	MMS22-like, DNA repair protein	45.6541	141.317	55.2939	89.1253	183.774	0.594754	0.594754
645448			111.672	180.309	100.393	281.818	265.927	1.03472	0.59432
23352	UBR4	ubiquitin protein ligase E3 component n-recognin 4	93.1741	141.227	96.1941	115.278	123.112	0.593611	0.593611
7571	ZNF23	zinc finger protein 23	98.7138	209.337	82.1799	168.98	171.434	1.30425	0.593565
200576	PIKFYVE	phosphoinositide kinase, FYVE finger containing	100.905	208.038	100.277	140.291	206.643	1.29301	0.59342
1013	CDH15	cadherin 15, type 1, M-cadherin (myotubule)	82.3355	141.207	104.345	89.4737	111.03	0.593351	0.593351
144347	FAM101A	family with sequence similarity 101, member A	100.016	161.656	105.797	219.342	181.64	0.837548	0.59317
53632	PRKAG3	protein kinase, AMP-activated, gamma 3 non-catalytic subunit	79.4533	141.188	101.009	125.939	130.709	0.593106	0.593106
2562	GABRB3	gamma-aminobutyric acid (GABA) A receptor, beta 3	72.32	141.171	99.8237	97.5824	140.134	0.592888	0.592888
79714	CCDC51	coiled-coil domain containing 51	91.5314	163.299	110.465	125.407	127.685	0.855802	0.592741
112724	RDH13	retinol dehydrogenase 13 (all-trans/9-cis)	99.4525	141.151	97.0941	148.338	174.842	0.592644	0.592644
949	SCARB1	scavenger receptor class B, member 1	89.2699	141.139	109.56	101.564	113.872	0.592488	0.592488
51076	CUTC	cutC copper transporter homolog (E. coli)	53.9428	200.717	93.7681	35.2941	123.484	1.22833	0.592357
23557	SNAPIN	SNAP-associated protein	97.2246	141.126	100.01	103.794	110.462	0.592322	0.592322
9789	SPCS2	signal peptidase complex subunit 2 homolog (S. cerevisiae)	105.218	165.145	108.719	158.311	159.881	0.876103	0.59227
8660	IRS2	insulin receptor substrate 2	82.0026	204.803	96.8011	156.802	191.927	1.26471	0.592141
337978	KRTAP21-2	keratin associated protein 21-2	86.4424	141.06	92.0583	142.77	149.093	0.591478	0.591478
5915	RARB	retinoic acid receptor, beta	98.8687	145.387	90.6053	162.839	150.468	0.646029	0.591283
387103	CENPW	centromere protein W	93.3454	140.978	70.6125	152.652	151.143	0.590428	0.590428
79706	PRKRIP1	PRKR interacting protein 1 (IL11 inducible)	85.2063	146.304	75.6405	90.6758	141.261	0.657377	0.590252
729808			85.7429	171.527	70.1326	203.67	214.302	0.944572	0.5901
2116	ETV2	ets variant 2	95.5823	225.288	107.603	128.492	136.479	1.43684	0.590093
10020	GNE	glucosamine (UDP-N-acetyl)-2-epimerase/N-acetylmannosamine kinase	105.801	223.6	142.704	145.141	146.562	1.42326	0.590081
441234	ZNF716	zinc finger protein 716	94.7125	140.95	85.3769	176.752	183.073	0.590065	0.590065
4907	NT5E	5'-nucleotidase, ecto (CD73)	96.7356	159.179	115.036	130.086	133.287	0.809669	0.590032
645799			71.3945	181.13	57.0582	177.099	231.684	1.04293	0.589995
7710	ZNF154	zinc finger protein 154	82.0115	252.107	90.9186	180.68	235.092	1.63993	0.589979
390110	ACCSL	1-aminocyclopropane-1-carboxylate synthase homolog (Arabidopsis)(non-functional)-like	95.8751	208.939	125.222	159.134	185.18	1.30081	0.589973
645922	S100A7L2	S100 calcium binding protein A7-like 2	93.1938	140.929	81.0278	144.526	151.73	0.589795	0.589795
285484	LOC285484	uncharacterized LOC285484	106.113	204.09	93.1248	181.639	275.589	1.25842	0.589163
5211	PFKL	phosphofructokinase, liver	87.68	195.373	101.45	120.051	152.669	1.1796	0.588735
374900	ZNF568	zinc finger protein 568	101.837	279.492	104.599	241.171	216.247	1.82612	0.5886
84674	CARD6	caspase recruitment domain family, member 6	81.8393	140.831	97.813	116.024	143.184	0.588543	0.588543
10980	COPS6	COP9 constitutive photomorphogenic homolog subunit 6 (Arabidopsis)	94.3735	150.043	92.0282	122.462	107.69	0.702941	0.588508
284801	LOC284801	uncharacterized LOC284801	88.3994	140.82	78.7111	148.075	169.737	0.588399	0.588399
832	CAPZB	capping protein (actin filament) muscle Z-line, beta	83.3393	158.554	87.4915	216.415	231.534	0.80257	0.588377
126070	ZNF440	zinc finger protein 440	98.8345	154.663	74.1545	170.364	164.372	0.757701	0.588291
8479	HIRIP3	HIRA interacting protein 3	79.9305	665.605	136.137	176.999	313.585	3.39287	0.588115
326625	MMAB	methylmalonic aciduria (cobalamin deficiency) cblB type	100.312	217.909	106.225	132.862	164.768	1.37671	0.588079
729569			100.483	143.08	74.8828	191.831	203.487	0.617152	0.588025
163486	DENND1B	DENN/MADD domain containing 1B	78.7031	171.519	92.6173	124.645	158.867	0.944479	0.58801
731347			99.9877	140.788	71.1503	237.057	240.821	0.587991	0.587991
284395	LOC284395	uncharacterized LOC284395	95.5881	140.782	96.4085	129.182	128.852	0.587912	0.587912
4123	MAN2C1	mannosidase, alpha, class 2C, member 1	70.6757	140.76	99.8814	97.9757	135.862	0.587627	0.587627
4249	MGAT5	mannosyl (alpha-1,6-)-glycoprotein beta-1,6-N-acetyl-glucosaminyltransferase	94.8713	161.817	101.984	120.648	136.823	0.83935	0.587237
645687	LINC00520	long intergenic non-protein coding RNA 520	77.5997	140.715	81.614	109.924	237.707	0.587057	0.587057
26231	LRRC29	leucine rich repeat containing 29	90.1923	175.811	88.391	162.763	146.615	0.989111	0.587017
4752	NEK3	NIMA-related kinase 3	95.2418	156.861	78.7918	98.8506	146.744	0.783178	0.586983
54934	KANSL2	KAT8 regulatory NSL complex subunit 2	90.9569	188.19	100.992	152.513	160.871	1.11196	0.586934
729685			86.9534	140.697	50.2832	179.45	259.026	0.586821	0.586821
10077	TSPAN32	tetraspanin 32	85.8084	196.619	95.8157	160.542	190.165	1.19108	0.586801
649891			97.6415	210.432	81.1313	236.947	250.838	1.31367	0.586578
641931			91.4245	140.675	94.7898	138.951	173.073	0.586536	0.586536
113763	C7orf29	chromosome 7 open reading frame 29	86.7555	154.895	92.5249	165.312	158.127	0.760409	0.586499
93517	SDR42E1	short chain dehydrogenase/reductase family 42E, member 1	93.3812	140.971	85.2708	108.116	106.276	0.59033	0.586397
652049			87.7345	220.993	98.7138	283.18	234.83	1.40208	0.586224
186	AGTR2	angiotensin II receptor, type 2	97.973	182.518	100.856	169.674	177.59	1.0567	0.585986
11278	KLF12	Kruppel-like factor 12	101.416	179.525	92.1909	136.869	176.003	1.02685	0.585379
649236			89.0986	189.051	88.7674	138.838	168.475	1.12021	0.585251
2549	GAB1	GRB2-associated binding protein 1	76.9663	211.562	104.87	171.76	248.956	1.32334	0.585251
27035	NOX1	NADPH oxidase 1	97.8947	150.531	110.208	76.7396	91.5368	0.70881	0.585156
653155	LOC653155	PRP4 pre-mRNA processing factor 4 homolog B (yeast) pseudogene	91.9411	203.442	103.57	88.2443	196.843	1.25267	0.584927
438	ASMT	acetylserotonin O-methyltransferase	98.9501	163.74	103.784	150.105	167.076	0.860681	0.584812
79898	ZNF613	zinc finger protein 613	102.586	201.202	84.74	190.811	186.278	1.23268	0.584697
8975	USP13	ubiquitin specific peptidase 13 (isopeptidase T-3)	99.8811	189.776	127.488	157.08	155.288	1.12712	0.584414
728231	UBTFL5	upstream binding transcription factor, RNA polymerase I-like 5 (pseudogene)	91.1024	177.858	77.646	207.229	232.468	1.01001	0.584406
728432	LOC728432	NMDA receptor regulated 2 pseudogene	94.7137	140.506	75.5378	127.309	139.298	0.584368	0.584368
728866			110.828	140.491	78.6208	189.286	164.051	0.584172	0.584172
89872	AQP10	aquaporin 10	95.5062	196.873	114.112	159.71	171.932	1.19341	0.584132
729663			80.6128	140.852	83.2388	113.761	134.447	0.588804	0.584098
7039	TGFA	transforming growth factor, alpha	95.4561	186.985	113.614	121.681	156.444	1.10037	0.583848
732431			126.858	145.979	70.7984	194.326	170.541	0.653367	0.583536
10231	RCAN2	regulator of calcineurin 2	86.1686	172.159	105.791	146.696	161.85	0.951204	0.583189
261726	TIPRL	TIP41, TOR signaling pathway regulator-like (S. cerevisiae)	98.1712	175.231	88.8808	126.95	165.776	0.983147	0.582907
132660	LIN54	lin-54 homolog (C. elegans)	88.9521	154.686	100.198	140	127.104	0.75797	0.582868
646778	LOC646778	uncharacterized LOC646778	74.686	150.905	90.2292	201.527	176.534	0.713289	0.582848
651787			101.805	140.387	75.5901	185.448	188.892	0.58284	0.58284
1910	EDNRB	endothelin receptor type B	81.9257	199.055	115.058	130.27	146.655	1.21331	0.582711
996	CDC27	cell division cycle 27 homolog (S. cerevisiae)	76.1384	194.638	118.485	89.3082	122.938	1.1728	0.581842
64777	RMND5B	required for meiotic nuclear division 5 homolog B (S. cerevisiae)	86.4336	153.596	109.239	125.194	140.777	0.745201	0.581773
27232	GNMT	glycine N-methyltransferase	86.1779	174.577	106.689	122.206	156.726	0.976388	0.581601
9975	NR1D2	nuclear receptor subfamily 1, group D, member 2	99.003	151.244	105.773	123.591	130.454	0.717343	0.5815
645587	LINC00614	long intergenic non-protein coding RNA 614	102.762	159.474	70.3924	194.302	201.694	0.813016	0.581197
570	BAAT	bile acid CoA: amino acid N-acyltransferase (glycine N-choloyltransferase)	89.1235	140.233	113.377	88.0952	109.13	0.580855	0.580855
391190	OR2L8	olfactory receptor, family 2, subfamily L, member 8	103.592	140.228	86.8212	162.26	157.185	0.580787	0.580787
729553			94.5233	186.709	70.7268	248.44	235.622	1.0977	0.580576
54812	AFTPH	aftiphilin	98.6751	140.181	97.4974	132.834	147.088	0.580189	0.580189
729	C6	complement component 6	76.4955	175.044	88.9567	110.464	126.93	0.98121	0.579688
253782	CERS6	ceramide synthase 6	64.5458	145.342	88.6396	87.976	97.5653	0.645463	0.5796
341112	LOC341112	tryptophanyl-tRNA synthetase, cytoplasmic-like	84.5127	140.277	83.9764	152.113	200.341	0.581423	0.579367
712	C1QA	complement component 1, q subcomponent, A chain	81.942	153.903	75.3945	156.889	161.486	0.748807	0.57905
51734	MSRB1	methionine sulfoxide reductase B1	90.8057	159.346	101.033	118.519	129.429	0.81156	0.578909
29946	SERTAD3	SERTA domain containing 3	76.7248	142.579	81.5508	116.716	152.349	0.610815	0.578852
219436	OR5D14	olfactory receptor, family 5, subfamily D, member 14	121.071	140.041	74.1579	115.366	94.8998	0.578382	0.578382
165829	GPR156	G protein-coupled receptor 156	95.3298	146.516	90.9992	151.351	149.382	0.659998	0.578276
2272	FHIT	fragile histidine triad	99.0179	169.077	88.7703	176.535	185.735	0.918587	0.578171
727794			107.125	197.111	91.3702	229.317	214.568	1.19559	0.578114
729037			95.1727	184.603	78.5037	208.765	200.897	1.07722	0.578088
348235	SKA2	spindle and kinetochore associated complex subunit 2	68.3998	150.212	77.9409	85.8216	130.469	0.704974	0.57805
9545	RAB3D	RAB3D, member RAS oncogene family	85.0759	231.906	99.6628	140.548	162.495	1.48912	0.578007
26025	PCDHGA12	protocadherin gamma subfamily A, 12	82.1826	161.657	101.588	115.53	124.566	0.837559	0.57799
55268	ECHDC2	enoyl CoA hydratase domain containing 2	89.1795	172.158	129.975	104.956	120.665	0.951197	0.577967
84083	ZRANB3	zinc finger, RAN-binding domain containing 3	87.4417	180.042	107.757	129.674	147.298	1.03204	0.577832
1901	S1PR1	sphingosine-1-phosphate receptor 1	93.0911	139.985	89.671	175.135	157.328	0.577661	0.577661
253190	SERHL2	serine hydrolase-like 2	89.2842	139.977	74.9883	138.542	160.19	0.57756	0.57756
2538	G6PC	glucose-6-phosphatase, catalytic subunit	90.769	139.964	107.125	117.479	130.578	0.577395	0.577395
645605			112.558	139.929	72.8128	269.618	189.324	0.576937	0.576937
644759	TMPRSS11GP	transmembrane protease, serine 11G, pseudogene	97.7291	140.817	94.1429	190.974	160.967	0.588356	0.576796
57211	GPR126	G protein-coupled receptor 126	98.1494	152.859	103.635	136.106	127.113	0.736515	0.576104
9583	ENTPD4	ectonucleoside triphosphate diphosphohydrolase 4	92.8727	155.261	122.185	109.926	121.426	0.764665	0.575976
650887			140.98	139.846	82.2531	184.328	216.392	0.57586	0.57586
338963	LOC338963	epididymal protein pseudogene	83.8166	139.84	76.909	129.014	171.818	0.575791	0.575791
6295	SAG	S-antigen; retina and pineal gland (arrestin)	97.1518	145.767	103.718	131.092	129.035	0.650739	0.575732
35	ACADS	acyl-CoA dehydrogenase, C-2 to C-3 short chain	82.3169	207.627	111.829	109.184	142.646	1.28944	0.575543
55652	SLC48A1	solute carrier family 48 (heme transporter), member 1	83.3889	167.236	100.955	151.145	141.476	0.898826	0.5755
645030	LOC645030	uncharacterized LOC645030	87.6737	139.789	88.6466	152.64	176.367	0.575127	0.575127
51230	PHF20	PHD finger protein 20	80.1787	255.292	108.621	153.666	191.939	1.66259	0.575007
728012	LOC728012	uncharacterized LOC728012	100.122	150.233	85.0881	178.99	180.597	0.705229	0.574864
731150			104.542	139.755	86.5687	236.939	192.562	0.574693	0.574693
355	FAS	Fas (TNF receptor superfamily, member 6)	94.8708	139.75	81.4805	129.932	145.137	0.574626	0.574626
23361	ZNF629	zinc finger protein 629	83.479	139.732	94.1347	105.578	118.46	0.574392	0.574392
732243			102.26	176.544	105.646	154.96	151.187	0.996625	0.574332
8195	MKKS	McKusick-Kaufman syndrome	78.1345	148.169	91.0455	81.25	110.953	0.680249	0.574008
8487	GEMIN2	gem (nuclear organelle) associated protein 2	91.7102	163.137	97.5193	159.132	166.817	0.854011	0.573912
57584	ARHGAP21	Rho GTPase activating protein 21	99.6854	154.853	112.919	150.928	139.067	0.759919	0.573768
58160	NFE4	transcription factor NF-E4	93.2974	139.65	110.294	113.682	123.129	0.573336	0.573336
339318	ZNF181	zinc finger protein 181	77.3008	139.65	61.5907	165.654	223.616	0.573328	0.573328
51330	TNFRSF12A	tumor necrosis factor receptor superfamily, member 12A	98.8013	139.649	105.562	131.123	138.929	0.573324	0.573324
117194	MRGPRX2	MAS-related GPR, member X2	103.973	173.041	108.821	161.398	154.671	0.960437	0.573093
23627	PRND	prion protein 2 (dublet)	93.8687	164.489	112.333	107.908	127.273	0.868913	0.572889
29950	SERTAD1	SERTA domain containing 1	95.6611	159.194	70.6289	192.571	195.122	0.809842	0.572125
50852	TRAT1	T cell receptor associated transmembrane adaptor 1	83.5477	193.001	85.4926	140.242	198.83	1.15754	0.571839
646252			111.696	172.173	80.1624	178.063	190.682	0.951353	0.571793
340075	ARSI	arylsulfatase family, member I	101.342	166.213	107.759	141.617	136.784	0.887749	0.571778
26959	HBP1	HMG-box transcription factor 1	59.6959	142.338	73.5973	127.67	182.033	0.607761	0.571609
734	OSGIN2	oxidative stress induced growth inhibitor family member 2	98.3689	203.815	105.162	173.794	184.83	1.25598	0.571532
27166	PRELID1	PRELI domain containing 1	97.6843	178.154	94.3034	142.314	169.667	1.01302	0.571451
9925	ZBTB5	zinc finger and BTB domain containing 5	106.694	166.301	85.2788	231.02	217.849	0.888701	0.571424
375607	NAT16	N-acetyltransferase 16 (GCN5-related, putative)	78.0059	199.828	102.077	153.438	157.848	1.22031	0.571302
55226	NAT10	N-acetyltransferase 10 (GCN5-related)	76.6917	139.457	119.065	65.2015	97.0461	0.570843	0.570843
729132			81.0058	139.454	86.6673	121.514	135.951	0.570797	0.570797
26091	HERC4	HECT and RLD domain containing E3 ubiquitin protein ligase 4	97.5832	139.445	93.9203	119.884	126.843	0.570687	0.570687
729822			94.9268	139.429	71.0808	235.573	232.24	0.570471	0.570471
50943	FOXP3	forkhead box P3	73.2642	141.161	101.457	85.5098	118.947	0.592768	0.570102
4680	CEACAM6	carcinoembryonic antigen-related cell adhesion molecule 6 (non-specific cross reacting antigen)	111.618	139.4	97.331	155.8	146.847	0.5701	0.5701
646338			88.1464	223.962	94.4755	178.321	196.081	1.42618	0.569678
401220	LOC401220	uncharacterized LOC401220	93.005	237.579	72.8907	171.746	189.646	1.53275	0.56962
353088	ZNF429	zinc finger protein 429	79.6153	143.123	85.3413	165.125	167.067	0.617688	0.569563
3081	HGD	homogentisate 1,2-dioxygenase	101.818	166.426	111.919	140.206	163.712	0.890055	0.569315
112574	SNX18	sorting nexin 18	103.639	167.104	80.7857	163.265	168.978	0.897396	0.569241
248	ALPI	alkaline phosphatase, intestinal	93.9213	192.015	118.616	129.412	130.049	1.1483	0.569135
642451	RPL7P46	ribosomal protein L7 pseudogene 46	89.2901	139.313	84.4086	141.211	202.818	0.568972	0.568972
386653	IL31	interleukin 31	89.2505	211.314	96.4528	153.484	175.982	1.32122	0.568881
732004			87.6575	180.881	96.5899	131.57	149.07	1.04044	0.568755
3034	HAL	histidine ammonia-lyase	79.3537	139.291	103.321	116.074	120.816	0.568692	0.568692
732078			84.6371	156.829	97.7206	171.582	181.358	0.782819	0.568018
731040			87.0204	139.227	62.453	169.393	215.107	0.567857	0.567857
6827	SUPT4H1	suppressor of Ty 4 homolog 1 (S. cerevisiae)	97.355	146.259	102.834	121.869	126.668	0.656827	0.567754
4855	NOTCH4	notch 4	85.4455	149.278	102.499	86.0972	99.3449	0.693712	0.567627
439	ASNA1	arsA arsenite transporter, ATP-binding, homolog 1 (bacterial)	86.9242	202.65	102.065	162.868	192.217	1.24563	0.567572
1140	CHRNB1	cholinergic receptor, nicotinic, beta 1 (muscle)	90.4231	182.371	103.467	136.414	152.757	1.05525	0.567118
22918	CD93	CD93 molecule	98.8734	166.416	87.8053	122.011	108.657	0.889951	0.567108
144110	TMEM86A	transmembrane protein 86A	83.8312	139.115	94.9447	99.0512	123.662	0.566406	0.566406
50846	DHH	desert hedgehog	86.2239	176.751	110.676	143.611	150.211	0.998735	0.566369
84316	LSMD1	LSM domain containing 1	90.693	142.472	92.2366	137.124	141.866	0.609456	0.56606
645914			93.7202	179.342	83.0795	190.028	211.348	1.02502	0.566039
9289	GPR56	G protein-coupled receptor 56	91.1149	153.312	107.191	119.8	132.791	0.741859	0.565929
56147	PCDHA1	protocadherin alpha 1	85.1662	148.001	98.6461	117.799	137.411	0.6782	0.565378
51491	NOP16	NOP16 nucleolar protein homolog (yeast)	85.3092	152.204	104.522	109.519	131.674	0.728767	0.565091
8916	HERC3	HECT and RLD domain containing E3 ubiquitin protein ligase 3	91.5154	175.711	102.158	167.812	175.522	0.988076	0.565048
84520	C14orf142	chromosome 14 open reading frame 142	83.8097	138.974	88.597	109.227	139.475	0.564568	0.564568
80179	MYO19	myosin XIX	84.1616	138.949	100.703	96.3489	114.812	0.56425	0.56425
55129	ANO10	anoctamin 10	110.856	142.316	101.53	160.265	159.468	0.607482	0.563952
8356	HIST1H3J	histone cluster 1, H3j	71.6405	179.417	85.8714	114.165	147.492	1.02577	0.563947
104	ADARB1	adenosine deaminase, RNA-specific, B1	100.636	181.455	112.709	127.463	159.757	1.04616	0.563937
51075	TMX2	thioredoxin-related transmembrane protein 2	72.039	138.905	90.9823	129.517	162.381	0.563678	0.563678
643659	LOC643659	hCG2019139	97.7969	138.887	70.4565	172.368	189.216	0.563448	0.563448
51490	C9orf114	chromosome 9 open reading frame 114	93.3544	156.481	102.833	160.223	160.571	0.7788	0.563267
128497	SPATA25	spermatogenesis associated 25	78.958	139.083	112.905	89.1144	100.759	0.565989	0.563246
399948	C11orf92	chromosome 11 open reading frame 92	108.317	138.863	106.976	138.141	134.766	0.563128	0.563128
5001	ORC5	origin recognition complex, subunit 5	107.492	158.586	94.4876	146.922	154.791	0.802926	0.562815
56145	PCDHA3	protocadherin alpha 3	102.894	159.754	84.9979	114.887	174.246	0.816177	0.562599
728294	D2HGDH	D-2-hydroxyglutarate dehydrogenase	65.7756	138.813	106.899	126.159	134.36	0.562478	0.562478
5348	FXYD1	FXYD domain containing ion transport regulator 1	94.0548	143.431	117.673	99.7802	116.612	0.621576	0.562426
649136			102.461	138.802	74.2327	249.254	249.749	0.562337	0.562337
10600	USP16	ubiquitin specific peptidase 16	96.4659	185.105	101.371	159.245	178.356	1.08212	0.562202
23457	ABCB9	ATP-binding cassette, sub-family B (MDR/TAP), member 9	91.1921	138.788	84.999	88.4259	148.226	0.562152	0.562152
2125	EVPL	envoplakin	98.1879	150.408	108.021	125.581	134.783	0.707337	0.562006
55786	ZNF415	zinc finger protein 415	103.136	138.763	80.5953	189.443	183.956	0.561825	0.561825
7841	MOGS	mannosyl-oligosaccharide glucosidase	86.9176	227.264	117.42	107.538	146.026	1.45261	0.561706
[truncated: 19,567 more rows]
