# Supplementary material for: Zinc-finger antiviral protein (ZAP) is a restriction factor for replication of modified vaccinia virus Ankara (MVA) in human cells
Source: PLoS Pathog. 2020 Aug 31;16(8):e1008845. doi: 10.1371/journal.ppat.1008845 (PMC7485971; doi:10.1371/journal.ppat.1008845)
Supplement: S2 Table — (XLSX) [file ppat.1008845.s009.xlsx]

## Sheet: Sheet1
gene ID	description	average read count across all samples	1_ZAP_KOC12-8h_vs.C12-8hr padj	1_ZAP_KOC12-8h_vs.C12-8hr fold	6_C12-19h vs. ZAP_KOC12-19h_vs. C12-19hr padj	6_C12-19h vs. ZAP_KOC12-19h_vs. C12-19hr fold	A549+C12 + MVA 8h	A549-ZAP-KO+C12 + MVA 8h	A549+C12 + MVA 8h	A549-ZAP-KO+C12 + MVA 8h	A549+C12 + MVA 8h	A549-ZAP-KO+C12 + MVA 8h	A549+C12 + MVA 19h	A549-ZAP-KO+C12 + MVA 19h	A549+C12 + MVA 19h	A549-ZAP-KO+C12 + MVA 19h	A549+C12 + MVA 19h	A549-ZAP-KO+C12 + MVA 19h
MVA003L	Note=similar to vaccinia Copenhagen B23 and C17L ankyrin-like protein genes	511.25	-0.659181	1.57919	0.710502	1.10692	881	1409	508	875	600	857	105	155	220	193	152	180
MVA005R	growth factor protein	106190	0.813698	-1.75771	7.88501e-06	-1.49715	151360	91057	171513	97079	185529	101105	108491	65717	90790	61061	86484	64095
MVA006L	putative 37.9k protein	38799	-1.17407	2.25648	0.00325422	1.39265	29120	65602	30628	61947	30864	76915	26430	32270	21198	28384	23637	38593
MVA007R	fragment of 28k virulence factor	983.667	-0.906682	1.87473	0.686495	1.06944	1087	2150	1213	1895	925	2001	361	385	431	365	432	559
MVA008L	putative 13.7k protein	60847	0.178116	-1.13141	2.27602e-06	-1.56638	76072	71596	79832	70778	89482	74512	60837	34735	52332	30425	50338	39225
MVA009L	Note=similar to 77k host range protein of cowpox virus	26232.8	-1.12389	2.17933	0.00620867	1.81119	26390	59585	23683	45887	19390	45911	8737	13928	11301	16005	13381	30595
MVA014L	Note=similar to ankyrin-like protein gene of vaccinia Copenhagen C9L	69585.6	-0.642855	1.56142	0.04779	1.53894	82799	129247	86600	122799	102063	171819	19277	20535	16249	20417	19497	43725
MVA017L	putative 20.8k protein	50140.2	-0.502459	1.41663	0.225029	1.3303	61081	85648	67381	88321	84302	127438	14181	12437	10752	12087	12621	25434
MVA018L	C7L host range protein	13575.5	0.0730482	-1.05194	0.225883	-1.19073	18449	20377	18929	15754	19050	17511	10137	7057	8474	6833	10107	10228
MVA019L	putative 18.2k protein	24677	-1.62385	3.08197	0.00693488	1.56889	8614	26680	9530	27027	10951	35963	28914	42822	18332	28191	21795	37305
MVA020L	fragment of 14k virulence factor	36129.8	0.639404	-1.55769	0.0844395	-1.19365	45034	33930	48700	30670	53204	29731	39618	30796	32099	26244	32915	30617
MVA021L	alpha-amanitin sensitive protein	27972.3	0.493986	-1.40833	0.912383	-1.02488	35537	28167	41031	26360	52052	36801	24504	16659	16206	15960	17861	24530
MVA023L	serpin SPI-3	32767.2	-1.2805	2.42923	2.5509e-07	2.19348	29301	76442	30374	66013	29984	75347	9215	16124	8286	15129	9349	27642
MVA024L	IFN resistence%2C eIF-2a homolog	20093.6	-0.545206	1.45923	0.0503153	1.31593	22328	37986	24861	32642	25117	34883	10801	12250	7631	9472	8903	14249
MVA025L	phospholipase D-like protein	21983.9	-0.668114	1.58899	0.024394	1.52306	28405	47723	26711	38447	23535	38806	6906	9324	7773	9483	9173	17521
MVA026L	Note=similar to vaccinia Copenhagen K6L and K5L lysophospholipase-like protein gene	15586.8	-0.58053	1.4954	0.101436	1.41581	19919	31893	17628	23481	15697	24247	6735	7836	6828	8114	8863	15801
MVA028R	putative 17.5k protein	18039.2	0.241975	-1.18261	0.0298025	-1.36169	21322	18928	23604	19987	28222	22938	19462	11940	12817	10179	14694	12377
MVA029L	putative 25.9k protein	51995.4	-0.59085	1.50613	0.096056	1.26179	59169	89907	55209	79840	54032	83901	29235	31722	28436	31495	31589	49410
MVA030L	dUTPase	56166.4	-0.630369	1.54796	0.200777	1.19996	68553	109885	65588	93292	55389	90208	25885	29319	29770	31481	31202	43425
MVA031L	55k kelch-like protein	48139.6	-1.05718	2.08086	0.0862753	1.38735	52005	109910	47090	88479	40631	92361	17883	21867	19805	22820	23970	40854
MVA032L	ribonucleotide reductase%2C small subunit	67998	-0.42281	1.34054	0.373064	1.1776	89530	126654	82657	101420	76242	104954	32769	32276	35394	35232	39533	59315
MVA033L	Note=similar to vaccinia Copenhagen F5L 36.5k major membrane protein precursor gene	113602	-0.77119	1.70668	0.0164931	1.56329	136794	232198	133287	209242	125521	233725	37233	45362	33745	44556	43117	88446
MVA035L	putative 8.6k protein	91961.8	-0.415843	1.33408	0.917773	1.01136	123963	173040	129425	163820	120977	162572	34380	35230	40534	36285	39309	44006
MVA036L	putative 9.4k protein	61962.2	-0.153071	1.11193	0.19061	-1.16956	89858	111072	86417	87154	76535	82882	34973	30198	37317	30301	40716	36124
MVA037L	putative 7.9k protein	61832.5	-0.414481	1.33282	0.0121877	1.37353	76674	103797	70313	90281	59092	80588	30659	44647	40464	51750	38943	54782
MVA038L	putative 23.8k protein	41313.6	-0.87082	1.8287	0.0993856	1.30258	51016	91770	44490	75939	36562	73804	14885	19222	18739	20745	19439	29152
MVA039L	serine/threonine protein kinase 2	17122.1	-1.01489	2.02075	0.0784961	1.46636	19299	41175	17517	30816	14990	32696	5536	7007	6170	7544	8150	14565
MVA040L	Note=similar to Vaccinia Copenhagen F11L putative 39.7k protein gene	64075.8	-0.140187	1.10205	0.164721	-1.32377	86697	102043	71688	74547	71330	76567	53185	30832	49238	32412	60523	59848
MVA042L	putative 73.1k protein	172823	-1.34224	2.53545	0.000372211	1.86668	154349	383988	145933	325373	134888	393992	57968	90189	56801	89958	71981	168455
MVA043L	major EEV antigen%2C IMCBH sensitivity	474736	-0.652536	1.57193	0.167741	1.22518	626381	1006699	623786	894783	543757	918439	149557	165048	156854	170919	180285	260325
MVA044L	putative 8.3k protein	59169.4	-0.456034	1.37177	0.0463986	1.34742	60185	91262	71463	87450	78810	109987	35269	38846	26019	33044	28545	49153
MVA045L	putative 18.6k protein	9461.25	-0.769954	1.70522	0.0259654	1.27538	10147	18430	9755	14713	9489	16975	4800	6977	4755	5283	5399	6812
MVA046L	putative 26.5k protein	5313.25	-0.761215	1.69492	0.0385341	1.37492	5263	9402	5896	8462	5761	10814	2657	3131	2248	2753	2742	4630
MVA047R	11k DNA binding phosphoprotein	365329	-0.987481	1.98272	0.0633058	1.1669	334930	762047	415353	728880	361311	713052	156587	196497	176897	192258	159559	186575
MVA048L	poly(A) polymerase catalytic subunit	2892.25	-0.536728	1.45068	0.894539	1.02625	3473	5508	3613	4354	3234	5109	1428	1352	1489	1241	1730	2176
MVA049L	putative 85.9k protein	9150.58	-0.549974	1.46406	0.392635	1.1667	11384	17269	10745	13519	9395	15365	4548	4725	4665	4646	5616	7930
MVA050L	dsRNA dependent PK inhibitor	142375	-2.92552e-15	1	1	1	142375	142375	142375	142375	142375	142375	142375	142375	142375	142375	142375	142375
MVA051L	RNA polymerase subunit rpo30	9754.5	-0.534352	1.44829	0.327842	1.2393	12177	18621	10966	13797	8022	12718	4757	5601	6495	6626	6947	10327
MVA052R	putative 39.1k protein	37679.4	-1.37937	2.60155	0.000652775	1.55739	31223	83055	30434	74821	30389	81586	16303	22802	14289	19076	16583	31592
MVA053R	putative 66.7k protein	45810	-0.947227	1.92816	0.00785923	1.55786	50861	101042	49775	85970	44262	92375	15379	20919	15165	19595	18495	35882
MVA054R	17k myristylprotein	6617.67	-1.00104	2.00145	0.0225429	1.59656	7192	14117	6023	11302	5444	11926	2555	3494	3093	3660	3367	7239
MVA055R	putative 31.9k protein	28736	-0.702425	1.62724	0.0293001	1.3309	31009	53125	33285	49417	32631	55178	13091	15348	12135	13921	13466	22226
MVA056L	DNA polymerase	103080	-1.30293	2.4673	3.46348e-05	2.05071	101446	264838	96972	214520	81576	211472	25085	45759	29106	48365	33045	84772
MVA057R	putative 10.9k protein	11406.2	-0.537595	1.45155	0.39711	1.10896	13819	20650	14393	19545	12975	19590	5382	5252	6033	5906	5609	7721
MVA058L	putative 14.9k protein	33651.8	-0.989773	1.98587	0.00405353	1.65074	34216	75341	37664	60943	32809	71615	10826	15074	10515	14577	13077	27164
MVA059L	Note=similar to vaccinia Copenhagen O1L 77.6k protein gene	216869	-0.823555	1.76976	0.00111833	1.78456	254535	470588	239709	371350	206891	398904	72928	112547	72798	108243	91459	202480
MVA061L	glutaredoxin 1	118288	-0.788691	1.72751	3.17061e-06	1.894	135999	265932	143585	209048	118528	212761	36133	67022	34557	60315	44586	90996
MVA062L	putative 35.9k protein	239907	-1.62797	3.09077	4.62789e-11	2.80235	175672	515740	190862	518825	199903	716160	52850	123763	44140	104219	50740	186009
MVA063L	putative 8.5k protein	14551.3	-0.303919	1.23449	0.229398	1.19411	18096	22038	17535	19799	17232	23422	8711	9473	7608	8051	9429	13222
MVA064L	30k DNA binding phosphoprotein	53207.4	-0.0140475	1.00978	0.362646	1.12223	70726	72050	65232	62614	61292	64516	36302	40175	36359	35888	41398	51937
MVA065L	ribonucleotide reductase%2C large subunit	62373.2	-0.799083	1.74	0.0242699	1.73545	85382	147335	65744	104628	48332	95093	18596	29518	25662	34932	29574	63682
MVA066L	putative 8.8k protein	9667.92	-1.08462	2.12082	0.00385405	1.61566	10336	19630	7962	17547	8710	20102	4135	5349	3795	5052	4200	9197
MVA067L	putative 43.5k protein	21820.9	-1.29876	2.46017	2.12856e-05	1.84928	19694	50014	18914	40119	15952	44094	7939	14084	7961	12707	9743	20630
MVA068L	topoisomerase II	49473.6	-1.10111	2.1452	0.00182661	1.55617	54538	124388	52720	100247	42259	96109	13685	21572	16834	22742	17765	30824
MVA069R	NPH-II%2C helicase	13359.3	-0.617453	1.53416	0.851484	-1.03221	18228	29180	18057	24769	14851	24502	4689	4356	5174	4295	5743	6468
MVA070L	putative 68k protein	125324	-1.43548	2.70472	6.45305e-07	1.98792	112235	303834	109337	270560	108441	318198	32098	55124	28961	48364	33080	83653
MVA071L	putative 12.8k protein	40980.7	-1.30665	2.47366	3.27635e-05	1.6961	40016	98206	36379	85444	35726	93699	12935	19522	12036	17086	12972	27747
MVA072R	IBT-dependent protein	1836.58	-0.702816	1.62768	0.131781	1.26085	1845	3178	2055	2972	2307	3953	944	1015	742	865	848	1315
MVA073L	glutaredoxin 2	59269	-0.979279	1.97148	0.0108021	1.36783	64085	127784	62941	113042	56847	121676	22386	26409	23572	28507	23664	40315
MVA074R	putative 49.8k protein	6742.17	-1.20472	2.30493	3.14842e-05	1.56111	5927	14912	6235	12459	5547	13447	2829	4402	2720	3874	3189	5365
MVA075R	RNA polymerase subunit rpo7	10570	-0.988331	1.98389	0.111515	1.32777	8361	18383	11052	18764	12304	25776	5745	5759	4085	5294	4003	7314
MVA076R	putative 18.9k protein	13987.5	-1.31495	2.48794	0.065	1.34324	10656	26662	12706	27388	14364	39810	6147	6984	4718	6092	4611	7712
MVA077L	putative 42k protein	83743.8	-0.876517	1.83594	0.0569242	1.48535	104101	181369	96687	162851	92710	194624	23092	25588	19953	24603	26395	52952
MVA078R	VLTF-1%2C late transcription factor	141241	-1.36368	2.57341	1.01434e-28	2.0897	122097	334315	138461	315106	128291	351246	33931	71966	31548	63700	33358	70874
MVA079R	37k myristylprotein	147385	-0.99619	1.99472	4.01457e-07	1.73885	165518	352647	163449	297030	132992	271804	40785	76981	50298	79185	49554	88380
MVA080R	25k myristylated IMV virion protein	57200.2	-0.678352	1.60031	0.0867322	1.38411	73689	121079	65940	96784	55770	94836	21222	25783	25319	29126	28248	48607
MVA081R	putative 10.3k protein	10409.1	-0.219755	1.16454	0.947151	1.01545	12545	16362	12409	13922	16180	17618	7724	5371	5027	4736	5048	7967
MVA082L	putative 40.6k protein	16351.7	-0.844344	1.79545	0.121857	1.31149	20281	36714	18425	29801	15036	29976	5749	6896	6762	7434	7384	11762
MVA083R	structural protein VP8	79396.8	-0.852778	1.80598	0.0374376	1.49947	85651	158072	92651	138756	87185	182635	29061	32665	23882	30281	30199	61723
MVA084R	putative 15.1k protein	21438.7	-0.951442	1.9338	0.0176408	1.58518	23779	43863	21545	35689	21206	49104	7912	10439	7032	8968	9069	18658
MVA085R	dimeric virion protein	37722.8	-0.99315	1.99053	0.00327622	1.79879	42184	78634	36611	65438	35737	83907	13218	18405	11289	16544	14854	35853
MVA086R	thymidine kinase	94816.3	-0.614205	1.53071	0.0458638	1.39038	119697	189886	111370	157328	101127	161280	39895	46074	39349	46706	45049	80035
MVA087R	poly(A) polymerase subunit	69848.4	-0.89469	1.85921	0.016747	1.60287	83575	158633	73648	124613	59412	119524	23230	32791	28288	37844	32534	64089
MVA088R	RNA polymerase subunit rpo22	13610.2	-1.11512	2.16613	0.00293466	1.6139	14099	29734	11987	23224	11516	28493	5359	8095	5162	6973	6415	12265
MVA089L	putative 15.2k protein	6573.58	-1.38744	2.61614	0.0134001	1.3583	5410	15486	6204	14640	6012	15986	2332	2917	1899	2305	2191	3501
MVA090R	RNA polymerase subunit rpo147	45151.8	-0.625318	1.54255	0.169952	1.43997	61073	100033	53180	70325	39926	67471	15012	19664	20589	22191	25799	46559
MVA091L	protein tyrosine/serin phosphatase	83586.7	-1.12438	2.18008	0.000114763	1.43855	81863	189578	90914	169271	77175	186067	28848	38564	26877	36768	29642	47473
MVA092R	putative 21.5k protein	6693.67	-0.847808	1.79976	0.0123941	1.41	7509	14304	7854	12267	6646	13040	2372	3091	2620	3114	2769	4738
MVA093L	IMV membrane associated protein	177599	-1.11497	2.16591	0.000543724	1.67399	191776	399312	172483	354089	166427	396017	55596	78194	53269	74764	59830	129436
MVA094L	RAP 94	37278.8	-0.756994	1.68997	0.0269364	1.4428	50421	86778	47206	71268	39635	73922	9387	12622	10683	12537	11908	20979
MVA095R	VLTF-4%2C late transcription factor	393210	-0.218883	1.16383	1.10055e-06	1.46671	483363	589004	506705	543608	439910	531642	204494	300796	222496	310860	231492	354145
MVA096R	DNA topoisomerase 1	52933.8	-0.511783	1.42581	4.79754e-06	1.98699	63652	89988	59287	77039	56685	89083	22142	35827	19421	36564	25217	60300
MVA097R	putative 17k protein	33471.5	-0.72996	1.65859	3.48096e-05	1.80963	41004	72048	41581	61323	36402	63980	9274	14295	10099	16107	10994	24551
MVA098R	mRNA capping enzyme%2C large subunit	49449.1	-0.584635	1.49966	0.0247942	1.62237	66144	101427	62445	78968	55182	95199	14986	19471	15918	20408	20204	43037
MVA099L	16.9k structural protein	8916.75	-1.52417	2.87622	0.000129371	1.67069	6918	20215	7200	18750	7557	23377	2900	4359	2694	3800	3012	6219
MVA100R	27k structural protein	21078.9	-0.823893	1.77018	0.136715	1.21668	26350	47779	25077	40039	22730	43453	7052	8451	6589	6994	7796	10637
MVA101R	uracil DNA glycosylase	27563.3	-0.762085	1.69594	0.0530544	1.37035	35455	66133	36321	51469	26780	49543	8179	10858	9121	10626	10147	16128
MVA102R	putative 90.4k protein	47050.1	-0.761431	1.69517	0.00837489	1.5728	56624	102921	55075	81781	46846	84059	16599	22921	16618	21750	20147	39260
MVA103R	VETF-1%2C early transcription factor	12365.4	-0.628659	1.54613	0.188126	1.2624	15380	25926	16804	21515	15814	26770	4065	4301	3379	3555	4126	6750
MVA104R	RNA polymerase subunit rpo18	31846.5	-0.439886	1.3565	1	-1.00024	36063	54003	43908	54443	43197	58631	18484	17330	12286	12817	15192	15804
MVA105L	carbonic anhydrase-like protein	389839	-0.797919	1.73859	0.000715103	1.57109	486640	866422	495949	770641	440465	837046	102750	143248	90991	127385	109985	206549
MVA106R	25k mutT-like protein	3848.08	-0.791428	1.73079	0.0791911	1.22289	2644	5254	2934	4381	2932	5094	3560	4285	3259	3455	3500	4879
MVA107R	29k mutT-like protein	7564.25	-0.709401	1.63512	0.725641	1.04194	7921	14905	9123	12212	7611	13197	4062	4689	4179	3809	4395	4668
MVA108L	nucleoside triphosphate phosphohydrolase I%2C DNA helicase	133191	-1.35847	2.56413	0.00281778	1.85033	126776	337750	116178	258435	93917	267597	38643	61929	46002	66878	54860	129323
MVA109L	mRNA capping enzyme	139557	-1.11912	2.17214	0.00413318	1.65927	162239	340134	137650	276146	116190	287501	37478	55954	46465	63322	49486	102119
MVA110L	rifampicin resistance	537749	-0.818213	1.76322	0.0150406	1.49243	681743	1235763	677179	1038995	579752	1143552	136213	179566	138606	172242	164916	304464
MVA111L	VLTF-2%2C late gene transactivator	81112.8	-1.09107	2.13032	0.00187637	1.75364	88552	181191	77414	150695	72172	175425	25265	38484	26050	36079	31450	70577
MVA112L	26.3k late gene transactivator	69963.7	-1.07576	2.10783	0.0137982	1.55824	78942	163193	70198	124954	58672	149885	21870	33013	23569	30866	30285	54117
MVA113L	putative 8.9k protein	58674	-0.962467	1.94864	0.0177575	1.53873	68452	136065	63488	104787	50106	113890	18972	26678	21365	27767	25562	46956
MVA114L	major core protein P4b	684074	-0.797676	1.7383	0.130781	1.32204	884217	1533754	796135	1261883	658906	1270691	225527	272180	255275	276714	295797	477804
MVA115L	membrane associated core protein	183941	-0.524747	1.43868	0.511828	1.19493	291333	423749	232345	304596	161179	256946	56968	67379	88121	86986	99630	138056
MVA116R	RNA polymerase subunit rpo19	17795.9	-0.452816	1.36871	0.65978	-1.05174	19671	29761	22960	27781	21056	29627	12148	10741	9415	8992	10575	10824
MVA117L	putative 43.1k protein	77277.8	-0.914153	1.88446	4.80771e-05	1.88253	88251	169014	86439	146865	86981	177230	19736	30906	18441	29113	21685	52673
MVA118L	VETF%2C 82k subunit	112273	-1.508	2.84416	0.00040891	2.16772	104866	305750	89515	224700	68774	218005	26673	53581	36563	62664	42728	113455
MVA119R	putative 33.6k protein	3197.75	0.100564	-1.07219	4.46262e-08	-1.58894	4590	4837	4938	4008	4611	4342	2265	1482	2171	1255	2344	1530
MVA120L	putative 10.5k protein	57179.3	-1.09534	2.13663	0.0146212	1.5944	64958	133886	56382	107592	48595	121610	17371	23101	19542	25093	22110	45912
MVA121L	major core protein P4a	1.04898e+06	-0.862613	1.81833	0.0385713	1.52131	1320320	2382534	1194830	1955418	1010970	2073693	308006	388043	337923	410869	405122	800059
MVA122R	putative 36.1k protein	19672.1	-0.387816	1.30841	0.360744	-1.13029	26503	37403	29737	33295	27246	38536	7922	6728	7174	5319	7902	8300
MVA123L	20k virion protein	662390	-0.718969	1.646	0.182061	1.25808	814370	1393799	746426	1140422	598274	1019619	278002	331865	350208	382095	361909	531690
MVA124L	structural protein p8	166206	-0.830526	1.77833	0.0344532	1.34204	188076	347294	173171	284202	161493	298110	73500	90238	75477	86276	82498	134134
MVA125L	structural protein p16	141083	-0.836619	1.78586	0.0592269	1.30247	155121	296613	155843	245340	129602	244836	60873	71428	70050	81640	71313	110338
MVA126L	11k protein	59858.9	-1.20135	2.29954	9.11494e-06	1.75226	55167	133220	54867	108705	46956	119080	22445	36898	24289	36701	26047	53932
MVA127L	35k myristylprotein	288768	-1.26964	2.41101	2.15431e-05	1.85506	257659	638233	259644	551418	234882	623872	102934	162090	95829	157547	116295	264813
MVA128L	IMV membrane protein%2C morphogenesis factor	237956	-1.09361	2.13408	0.000815907	1.53276	224469	501004	248187	465788	233145	539444	88705	114299	78376	107446	86963	167644
MVA129R	DNA helicase	17455.1	-0.552371	1.46649	0.681265	-1.05368	22810	36511	25092	31978	22129	34211	6162	5645	5997	5036	6686	7204
MVA130L	putative 8.3k protein	146210	-0.674211	1.59572	0.797158	1.0317	182401	309574	192463	283048	161572	263382	54162	53993	64057	60341	59998	69532
MVA131L	putative 13.6k protein	19631.8	-1.15189	2.22205	1.34256e-05	1.46565	19837	44558	19676	40793	17839	42088	6850	9527	6588	8992	7161	11672
MVA132R	putative 49.1k protein	9300.25	-1.1182	2.17076	0.00161162	1.50054	7776	16362	7704	15043	7359	18173	5620	7295	4565	6380	5486	9840
MVA133R	putative 21.9k protein	14738.8	-1.14776	2.2157	0.00811863	1.4261	15000	32770	15105	30672	12992	32048	5216	6333	4929	6368	5633	9800
MVA134R	putative 44.6k protein	16343.2	-0.789705	1.72872	0.00599683	1.53858	16386	28219	15329	23744	14599	28101	9339	12215	8042	10856	10091	19197
MVA135R	RNA polymerase subunit rpo132	52736.9	-0.652123	1.57148	0.0601215	1.51262	59089	93348	52185	72015	44191	78947	25705	33435	29278	35623	37776	71251
MVA136L	Note=similar to vaccinia Copenhagen A25L cowpox ATI homolog gene	36608.2	-1.44218	2.71731	0.00378152	2.07833	35319	90629	25834	67908	19185	59766	10079	20502	17548	27953	18066	46510
MVA137L	putative 27.1k protein	46374.1	-0.791131	1.73043	0.00893079	1.77312	59512	96472	48469	76670	43924	89719	14597	20663	16949	22487	19560	47467
MVA138L	14k membrane protein	123289	-0.282765	1.21652	0.571276	1.11105	178516	234507	179985	194587	148259	187392	50207	47685	57191	53831	61342	85962
MVA139L	putative 16.3k protein	28586.3	-0.684405	1.60704	0.0403459	1.45531	36223	61924	34062	48960	28020	47096	10017	13329	11876	14247	13439	23843
MVA140L	RNA polymerase subunit rpo35	52061.1	-0.629916	1.54748	0.191073	1.14309	62074	105417	66055	91101	57757	91136	22255	25124	23965	24514	24329	31006
MVA141L	putative 8.7k protein	25898.2	-0.626428	1.54374	0.344378	1.10908	31518	52405	32118	45815	28331	43753	11042	12314	13564	13054	11826	15038
MVA142R	putative 14.4k protein	25499.2	-0.751768	1.68386	0.560555	1.11368	22936	43052	28091	40949	31470	54912	16433	16877	10808	11566	12775	16122
MVA143L	putative 30.8k protein	8502.83	-0.815113	1.75944	0.766118	-1.04121	10681	19326	11138	18002	10347	19266	2253	2114	1991	1790	2527	2599
MVA144R	EEV glycoprotein	204404	-0.753479	1.68585	0.00571791	1.28131	212715	354778	215977	357002	208877	363068	107813	127104	107152	124199	109600	164564
MVA145R	EEV glycoprotein	111366	-0.722594	1.65015	0.0999165	1.30831	147700	241598	138329	207952	115788	213507	34909	42116	39411	42484	43305	69290
MVA146R	putative 20k protein	50854.2	-0.762443	1.69636	0.0424281	1.5229	65648	106261	59200	87613	51559	105376	16973	18770	16428	21048	19948	41427
MVA147R	EEV membrane protein	79272.4	-0.497488	1.41175	0.213951	1.28506	109973	153429	88602	115753	69139	108764	37227	44617	47289	50375	49226	76875
MVA148R	putative 29.8k protein	33799	-0.671592	1.59283	0.033069	1.65138	43619	66369	35497	51414	34802	63669	14059	15412	12194	15767	15317	37469
MVA149L	putative 31.5k protein	7474	-0.668537	1.58946	0.63568	-1.09009	8071	13991	10465	14208	11181	19035	2664	2404	1918	1666	2061	2024
MVA150R	Note=similar to vaccinia Copenhagen A39R semaphorin-like protein gene	29544	-0.739172	1.66922	0.0143742	1.8612	38772	67805	34404	51458	27171	48238	7985	11647	10529	13588	11781	31150
MVA152R	NK cell receptor homolog	24207.5	-0.907346	1.87559	0.00330614	1.55127	26009	50030	25570	45305	23239	44993	9507	11717	10067	13112	9958	20983
MVA153L	putative 25.1k protein	13516.8	-0.0840966	1.06002	0.274526	1.11585	17644	21199	20360	19561	19190	19867	7081	7977	6745	6637	7149	8791
MVA154R	profilin-like protein	76358.1	-1.37798	2.59903	6.3021e-10	1.8643	65747	175424	66574	160200	57027	156498	25187	45393	28906	46776	27891	60674
MVA155R	membrane glycoprotein	29105.1	-1.34922	2.54774	1.11018e-07	1.75038	27357	71830	24512	57793	21325	56856	9668	20117	11157	17825	11748	19073
MVA156R	putative 8.8k protein	19940.2	-1.39574	2.63123	3.65167e-07	2.11739	16287	44608	16424	39626	16379	44933	6938	11725	5683	10763	6955	18962
MVA157L	hydroyxsteroid dehydrogenase	33451.3	2.41462e-05	-1.52478	0.212117	-1.14139	35491	24384	31031	20321	31602	19648	39566	34557	42342	35463	45450	41561
MVA158R	superoxide dismutase-like protein	38968.6	-1.13277	2.19279	0.000573356	1.41204	35853	85333	41464	76486	36590	87955	14976	19649	13461	17590	14656	23610
MVA159R	putative 27.6k protein	111044	-0.567824	1.48229	0.0458214	1.18344	105222	180034	126350	165016	123178	180791	74347	84430	64834	77285	67802	83237
MVA160L	putative 27.6k protein	7017.75	-0.445117	1.36142	0.125433	-1.16384	9367	13674	9835	12532	9111	12340	3089	2633	2976	2300	3269	3087
MVA161R	thymidylate kinase	42585.9	-0.296499	1.22816	0.215215	-1.18588	54439	74146	54332	60909	51932	62314	28688	19838	25726	20316	28569	29822
MVA162R	putative 18.8k protein	14995.8	-0.71135	1.63734	0.22366	1.20584	16951	30808	16286	24863	14300	22163	7430	8271	8704	8988	8609	12577
MVA163R	DNA ligase	30949.8	-0.979928	1.97237	0.00316163	1.91202	35485	73075	32420	54182	25642	57252	8553	14143	10668	15766	12833	31379
MVA164R	putative 34.9k protein	7929.17	-1.23261	2.34992	0.000483523	2.24796	7442	16956	6749	13991	6365	17358	2445	3920	2415	4188	3234	10087
MVA165R	hemagglutinin	9613.25	-0.829906	1.77757	0.0226532	1.51027	9274	17269	8691	13771	7634	14464	5342	6891	5778	6953	6510	12782
MVA166R	guanylate kinase fragment	17922.5	-0.494949	1.40927	1	1.00128	25559	37022	22885	30544	18062	26159	7587	7405	9759	8284	10056	11748
MVA167R	protein kinase	51491.2	-0.271365	1.20695	0.264842	1.1647	69678	87269	67990	76399	67861	84395	27687	27306	22109	24088	26105	37008
MVA168R	Note=similar to vaccinia Copenhagen B2R putative 24.6k protein gene	66964.8	-0.304241	1.23477	0.566125	1.11146	80978	108247	74829	82644	54902	69286	42751	53858	55108	55069	59706	66200
MVA170R	putative 20.9k protein	46484.7	-0.487101	1.40163	0.308441	1.19681	50247	71843	43746	57259	34181	50550	31230	38798	39576	41935	42991	55460
MVA171R	Note=similar to vaccinia Copenhagen B4R 65k ankyrin-like protein gene which encodes a virulence factor	8159.83	-1.30075	2.46357	0.000147878	1.86156	8309	19873	7236	16568	7140	19445	1977	3522	2234	3204	2550	5860
MVA173R	EEV gp42%2Cps/hr protein	79887.3	-0.59555	1.51105	0.133649	1.32134	116843	179422	107900	146285	91002	151399	22075	25027	22352	24639	26996	44708
MVA174R	putative 20.2k protein	32814.6	-0.242439	1.18299	0.00288357	1.6346	38625	49209	40296	43456	45036	53975	18425	22801	12905	19301	15424	34322
MVA175R	putative 20.7k protein	6951.42	-0.992978	1.99029	0.00706327	1.66363	8441	16380	7139	12492	6355	14785	2008	2901	2169	2834	2515	5398
MVA176R	Note=similar to vaccinia Copenhagen B8R interferon-gamma receptor gene	49451.8	-0.211529	1.15792	0.801065	1.05136	63860	74538	52989	58256	44035	53496	34810	34934	40267	36524	44964	54748
MVA177R	putative 8.3k protein	9275.17	-0.788359	1.72711	0.157326	1.47251	13283	23398	9563	15268	7034	12940	2969	4029	4352	4903	4738	8825
MVA178R	putative 17.9k protein	11397.2	-0.809419	1.75251	0.107211	1.52527	15931	28140	11745	18833	8741	16848	3730	5050	4973	5896	5762	11117
MVA179R	putative 8.5k protein	1976.5	-0.606398	1.52245	0.676632	-1.0898	2507	3977	1854	2707	1785	2673	1205	1184	1394	1098	1685	1649
MVA180R	protein kinase	42469.7	0.00697954	-1.00485	0.00981943	1.29807	38636	43041	40775	35923	39524	39397	41874	54511	34782	44127	41852	55194
MVA181R	Note=similar to vaccina Copenhagen B13R and B14R serpin SPI-2 gene	9462.25	-1.1278	2.18525	0.0238746	1.72398	9958	21669	8262	16595	7092	17049	3336	4628	3859	4986	4891	11222
MVA183R	putative 16.7k protein	28896.2	-0.407605	1.32648	0.0191464	1.23351	21144	29748	20114	28685	22332	25918	33026	38384	30025	36221	25963	35195
MVA184R	interleukin-1 beta receptor	81459.7	-0.654422	1.57399	0.756566	-1.04421	109938	182210	113594	164782	102112	165567	23279	20210	23162	19209	24722	28731
MVA185L	putative 39.6k protein	7295.92	-1.36466	2.57515	1.16027e-07	1.94462	6106	14822	5815	13824	5697	16723	2753	4537	2723	4652	2866	7033
MVA186R	68k ankyrin-like protein	22305.3	-1.32698	2.50877	0.00020769	1.65811	19673	51543	20056	43433	18142	50209	8155	11732	7592	10813	8559	17757
MVA187R	Note=similar to vaccinia Copenhagen B19R IFN-alpha/beta receptor gene	40384.8	-0.522363	1.43631	0.0224535	1.3343	47935	71999	45617	61233	43524	63651	19908	24699	21531	25109	23102	36309
MVA188R	putative 8.2k protein	3815.83	-1.32184	2.49985	3.54917e-06	1.82586	3584	9334	3291	7426	3380	8876	1267	1939	1098	1734	1138	2723
MVA189R	putative 21.7k protein	122524	0.815888	-1.76038	0.331725	-1.12052	124338	79771	132582	75269	140157	70523	154834	152464	154763	139542	138319	107732
MVA190R	Note=similar to vaccinia Copenhagen B23 and C17L ankyrin-like protein genes	279.417	-0.513185	1.4272	0.831679	1.0732	349	441	145	296	234	302	214	224	371	375	180	222
MVA193R	Note=similar to vaccinia Copenhagen B29R and C23L 35k major secreted protein genes	0.583333	-0.415036	1.33333	NA	-1	2	2	0	2	1	0	0	0	0	0	0	0
