# Supplementary material for: Zinc-finger antiviral protein (ZAP) is a restriction factor for replication of modified vaccinia virus Ankara (MVA) in human cells
Source: PLoS Pathog. 2020 Aug 31;16(8):e1008845. doi: 10.1371/journal.ppat.1008845 (PMC7485971; doi:10.1371/journal.ppat.1008845)
Supplement: S3 Table — (XLSX) [file ppat.1008845.s010.xlsx]

## Sheet: Sheet1
Protein Group IDs	Accession	Description	# AAs	MW [kDa]	calc. pI	Coverage [%]	# Peptides	# PSMs	# Unique Peptides	Abundances (Normalized): A549 Infected MVA - [128]	Abundances (Normalized): A549 Zap-KO Infected MVA - [130]	Ratio=A549 ZAP-KO/A549
978	O57182	Putative 26.5k protein OS=Vaccinia virus (strain Ankara) OX=126794 GN=MVA046L PE=4 SV=1	231	26.5	9.14	20	4	4	4	108.4	96.7	0.892066
831	O57262	Putative 39.6k protein OS=Vaccinia virus (strain Ankara) OX=126794 GN=MVA185L PE=4 SV=1	340	39.5	8.4	15	3	5	3	133.9	250.8	1.87304
926	O57212	25k mutT-like protein OS=Vaccinia virus (strain Ankara) OX=126794 GN=MVA106R PE=4 SV=1	213	25	8.03	14	2	3	2	215	165.6	0.770233
3109	O57199	Myristoylated protein G9 OS=Vaccinia virus (strain Ankara) OX=126794 GN=MVA079R PE=3 SV=3	340	38.9	7.74	15	3	3	3	216.3	247.6	1.14471
5723	Q6J3H8	Virosome component OS=Vaccinia virus (strain Ankara) OX=126794 GN=ACAM3000_MVA_052 PE=4 SV=1	317	37.4	9.33	9	2	2	2	229.1	138.2	0.60323
5932	O57174	Kelch repeat protein F3 OS=Vaccinia virus (strain Ankara) OX=126794 GN=MVA031L PE=3 SV=1	476	55.3	7.65	12	4	7	4	270.5	110.7	0.409242
3551	O57241	C-type lectin-like type-II membrane protein OS=Vaccinia virus (strain Ankara) OX=126794 GN=MVA152R PE=4 SV=1	168	19.3	9.38	13	2	3	2	369.1	151.2	0.409645
2928	O57171	Fragment of 14k virulence factor OS=Vaccinia virus (strain Ankara) OX=126794 GN=MVA020L PE=4 SV=1	113	13.2	5.31	28	2	8	2	399	273.5	0.685464
4366	O57222	Virion membrane protein A9 OS=Vaccinia virus (strain Ankara) OX=126794 GN=MVA120L PE=2 SV=1	94	10.6	8.97	34	2	5	2	439.7	435.8	0.99113
3546	O93122	Virion membrane protein A16 OS=Vaccinia virus (strain Ankara) OX=126794 GN=MVA127L PE=2 SV=3	377	43.4	8.41	6	2	3	2	443.6	411.4	0.927412
4945	P68719	Intermediate transcription factor 3 small subunit OS=Vaccinia virus (strain Ankara) OX=126794 GN=VITF3S PE=2 SV=1	288	33.6	8.43	15	3	9	3	463	300	0.647948
381	Q76RD4	IBT-dependent protein OS=Vaccinia virus (strain Ankara) OX=126794 GN=MVA072R PE=4 SV=1	220	25.7	6.55	35	6	14	6	481.9	2106.2	4.37062
268	Q76ZS0	DNA-directed RNA polymerase 18 kDa subunit OS=Vaccinia virus (strain Ankara) OX=126794 GN=RPO18 PE=2 SV=1	161	17.9	4.91	20	2	2	2	493.4	399.9	0.810499
6432	O57205	Late protein H2 OS=Vaccinia virus (strain Ankara) OX=126794 GN=MVA092R PE=3 SV=1	189	21.5	8.51	11	2	2	2	499.6	218.5	0.43735
209	A9J0W1	8.7k core protein OS=Vaccinia virus (strain Ankara) OX=126794 GN=MVA141L PE=4 SV=1	77	8.7	9.19	60	3	10	3	504.8	306.9	0.607964
197	O57166	Pro-vaccinia growth factor OS=Vaccinia virus (strain Ankara) OX=126794 GN=VGF PE=3 SV=1	140	15.5	6.86	21	2	5	2	525.2	783.1	1.49105
4848	P60671	Envelope protein A28 homolog OS=Vaccinia virus (strain Ankara) OX=126794 GN=MVA139L PE=3 SV=1	146	16.3	7.01	18	3	5	3	617.1	351	0.568789
6551	O57178	Protein F12 OS=Vaccinia virus (strain Ankara) OX=126794 GN=MVA042L PE=3 SV=1	635	73.1	6.13	8	4	4	4	630.1	525.1	0.83336
3799	Q76RA5	Ankyrin-like OS=Vaccinia virus (strain Ankara) OX=126794 GN=MVA174R PE=4 SV=1	173	20.1	8.72	32	4	8	4	714.5	846.5	1.18474
5946	Q91UM2	Uracil-DNA glycosylase OS=Vaccinia virus (strain Ankara) OX=126794 GN=UNG PE=1 SV=1	218	25	7.83	20	3	5	3	752.5	1213.3	1.61236
1703	Q76ZR2	Viral late gene transcription factor 3 OS=Vaccinia virus (strain Ankara) OX=126794 GN=VLTF3 PE=2 SV=1	224	26.3	8.09	17	3	9	3	793.9	523.7	0.659655
5975	Q6J3F4	Uncharacterized protein CVA090 OS=Vaccinia virus (strain Ankara) OX=126794 GN=ACAM3000_MVA_076 PE=4 SV=1	165	19	7.96	17	2	8	2	795.5	440.6	0.553865
2445	Q76VD9	Protein J5 OS=Vaccinia virus (strain Ankara) OX=126794 GN=MVA089L PE=3 SV=1	133	15.1	7.49	29	3	8	3	814.9	951.6	1.16775
1346	O57210	Core protein D3 OS=Vaccinia virus (strain Ankara) OX=126794 GN=MVA100R PE=2 SV=1	233	27.5	6.73	24	4	9	4	935.4	849.5	0.908168
1398	Q76RE7	Deoxyuridine 5'-triphosphate nucleotidohydrolase OS=Vaccinia virus (strain Ankara) OX=126794 GN=DUT PE=3 SV=1	147	16.3	8.41	48	5	10	5	944.3	786.9	0.833316
1153	O57196	Putative 49.8k protein OS=Vaccinia virus (strain Ankara) OX=126794 GN=MVA074R PE=4 SV=1	434	49.8	5.24	20	6	11	6	1128.2	2162.8	1.91704
3076	O57231	Cowpox A-type inclusion protein OS=Vaccinia virus (strain Ankara) OX=126794 GN=MVA137L PE=4 SV=1	230	27.1	9.16	19	6	22	6	1347.5	1815.9	1.34761
1193	O57234	Putative 14.4k protein OS=Vaccinia virus (strain Ankara) OX=126794 GN=MVA142R PE=4 SV=1	125	14.3	8.85	44	5	13	5	1359	1540.2	1.13333
889	O57235	Putative 30.8k protein OS=Vaccinia virus (strain Ankara) OX=126794 GN=MVA143L PE=4 SV=1	269	30.8	8.91	27	6	11	6	1426.5	1092.5	0.76586
5506	O57167	Protein C10 OS=Vaccinia virus (strain Ankara) OX=126794 GN=MVA006L PE=3 SV=1	326	37.9	5	31	8	26	7	1532.7	671.9	0.438377
1369	Q76RE4	Putative 23.8k protein OS=Vaccinia virus (strain Ankara) OX=126794 GN=MVA038L PE=4 SV=1	212	23.8	6.74	26	3	7	3	1629.4	620.9	0.381061
1286	O57172	DNA nicking-joining enzyme OS=Vaccinia virus (strain Ankara) OX=126794 GN=MVA025L PE=4 SV=1	424	48.8	7.64	25	10	16	10	1655.2	1708.3	1.03208
570	P68598	Interferon antagonist C7 OS=Vaccinia virus (strain Ankara) OX=126794 GN=MVA018L PE=1 SV=1	150	18	6.39	37	4	11	4	1748.9	2244.6	1.28344
1143	O57265	Putative 21.7k protein OS=Vaccinia virus (strain Ankara) OX=126794 GN=MVA189R PE=4 SV=1	188	21.7	9.07	35	7	44	7	1756.3	817.4	0.46541
1585	O57243	Profilin OS=Vaccinia virus (strain Ankara) OX=126794 GN=MVA154R PE=3 SV=1	128	14.5	9.58	34	5	15	5	1967.5	889.5	0.452097
4378	P68492	Metalloendopeptidase G1 OS=Vaccinia virus (strain Ankara) OX=126794 GN=MVA070L PE=3 SV=1	591	67.9	6.93	23	10	18	10	1991.5	2090.4	1.04966
6366	Q6J3H0	Uncharacterized protein OS=Vaccinia virus (strain Ankara) OX=126794 GN=ACAM3000_MVA_059 PE=4 SV=1	405	47.3	6.33	4	2	4	2	2013.7	1083.2	0.537915
3062	O57255	21kDa protein OS=Vaccinia virus (strain Ankara) OX=126794 GN=MVA175R PE=4 SV=1	177	20.7	6.29	43	7	48	7	2255.6	2864.6	1.26999
3276	O57229	Holliday junction resolvase OS=Vaccinia virus (strain Ankara) OX=126794 GN=MVA133R PE=3 SV=1	187	21.8	9.29	34	7	25	7	2467.7	1470.8	0.596021
4019	O57233	DNA-directed RNA polymerase 35 kDa subunit OS=Vaccinia virus (strain Ankara) OX=126794 GN=RPO35 PE=3 SV=1	305	35.4	5.53	12	3	9	3	2506.6	2069.4	0.82558
5073	P68709	DNA polymerase processivity factor component A20 OS=Vaccinia virus (strain Ankara) OX=126794 GN=MVA132R PE=3 SV=1	426	49	6.27	13	4	10	4	2823.4	2921.5	1.03475
4253	O57184	Poly(A) polymerase catalytic subunit OS=Vaccinia virus (strain Ankara) OX=126794 GN=PAPL PE=3 SV=1	479	55.5	8.5	24	11	20	11	2867.2	1877.1	0.654681
5922	P68711	Virion membrane protein A21 OS=Vaccinia virus (strain Ankara) OX=126794 GN=MVA131L PE=3 SV=1	117	13.6	8.56	54	6	12	6	2936.2	1402.2	0.477556
4350	O93115	Putative 18.2k protein OS=Vaccinia virus (strain Ankara) OX=126794 GN=MVA019L PE=4 SV=1	157	18.2	5.39	27	4	20	4	2944.6	1538.7	0.52255
6191	Q85339	Protein K2 OS=Vaccinia virus (strain Ankara) OX=126794 GN=SPI-3 PE=3 SV=1	369	42.2	9.13	33	9	30	9	2957.2	2801.7	0.947416
3675	O93120	Early transcription factor 70 kDa subunit OS=Vaccinia virus (strain Ankara) OX=126794 GN=VETFS PE=3 SV=1	637	73.8	7.21	8	5	10	5	2998.2	2250.2	0.750517
4239	O57254	Protein B5 OS=Vaccinia virus (strain Ankara) OX=126794 GN=PS/HR PE=3 SV=1	317	35.1	4.93	24	5	25	5	3063.1	3298.7	1.07692
3946	O57261	Interleukin-1-binding protein OS=Vaccinia virus (strain Ankara) OX=126794 GN=MVA184R PE=3 SV=1	326	36.6	5.03	28	6	18	6	3129.9	1460.2	0.466532
5871	O57259	Probable serine/threonine-protein kinase B12 OS=Vaccinia virus (strain Ankara) OX=126794 GN=MVA180R PE=3 SV=1	283	33.3	8.24	24	5	33	5	3274.9	2655.6	0.810895
1922	O57242	30 kDa secreted glycoprotein OS=Vaccinia virus (strain Ankara) OX=126794 GN=MVA153L PE=4 SV=1	219	25.1	5.34	26	4	11	4	3364.8	1816.6	0.539883
4422	O57236	EEV glycoprotein OS=Vaccinia virus (strain Ankara) OX=126794 GN=MVA144R PE=4 SV=1	185	20.6	6.76	28	5	42	5	3365.3	5335.6	1.58548
2526	Q76ZS7	DNA topoisomerase 1B OS=Vaccinia virus (strain Ankara) OX=126794 GN=TOP1 PE=2 SV=1	314	36.6	9.48	17	3	11	3	3408.1	2540.1	0.745313
4015	O57170	Putative 20.8k protein OS=Vaccinia virus (strain Ankara) OX=126794 GN=MVA017L PE=4 SV=1	177	20.8	5.01	21	5	22	5	3502.4	2500.4	0.71391
5947	O57245	3 beta-hydroxysteroid dehydrogenase/Delta 5-->4-isomerase OS=Vaccinia virus (strain Ankara) OX=126794 GN=MVA157L PE=3 SV=1	346	39.4	7.4	34	10	26	10	3721.1	2847.9	0.765338
5202	Q76RD6	Putative 43.5k protein OS=Vaccinia virus (strain Ankara) OX=126794 GN=MVA067L PE=4 SV=1	382	43.4	8.82	11	3	12	3	3725.6	1313.6	0.352588
580	Q76RC8	DNA-directed RNA polymerase subunit OS=Vaccinia virus (strain Ankara) OX=126794 GN=MVA088R PE=3 SV=1	185	21.3	8.06	61	8	28	8	3761.3	4248	1.1294
3038	O57225	IMV membrane protein OS=Vaccinia virus (strain Ankara) OX=126794 GN=MVA124L PE=4 SV=1	70	7.6	9.2	26	2	10	2	4281	1879	0.438916
2935	Q6J3J6	Pox_I6 domain-containing protein OS=Vaccinia virus (strain Ankara) OX=126794 GN=ACAM3000_MVA_033 PE=4 SV=1	218	24.7	7.05	27	6	23	6	4285.6	1971.1	0.459936
2387	Q76RD2	Protein L1 OS=Vaccinia virus (strain Ankara) OX=126794 GN=MVA080R PE=2 SV=3	250	27.3	7.14	53	10	49	10	4750.2	6210.6	1.30744
4089	O57203	Thymidine kinase OS=Vaccinia virus (strain Ankara) OX=126794 GN=TK PE=1 SV=1	177	20	6.54	27	4	17	4	4872.8	3696	0.758496
311	Q76RD8	Ribonucleoside-diphosphate reductase large subunit OS=Vaccinia virus (strain Ankara) OX=126794 GN=MVA065L PE=2 SV=1	771	87.7	7.72	24	12	31	9	4911.8	7875.6	1.6034
3254	P68314	DNA-directed RNA polymerase 7 kDa subunit OS=Vaccinia virus (strain Ankara) OX=126794 GN=RPO7 PE=2 SV=1	63	7.3	9.1	29	2	7	2	5144.2	4264.1	0.828914
5315	A9J0Z1	Putative 8.8k protein OS=Vaccinia virus (strain Ankara) OX=126794 GN=MVA156R PE=4 SV=1	78	8.8	4.59	55	3	13	3	5485.4	3367	0.613811
406	Q89182	Protein A56 OS=Vaccinia virus (strain Ankara) OX=126794 GN=HA PE=3 SV=1	315	34.8	4.42	9	2	18	2	5541.6	2932.1	0.529107
850	Q6J345	IFN-alpha/beta-receptor-like secreted glycoprotein OS=Vaccinia virus (strain Ankara) OX=126794 GN=ACAM3000_MVA_187 PE=4 SV=1	234	27.5	8.92	24	5	19	5	5861.2	3757.6	0.641097
5240	P68717	Core protein A15 OS=Vaccinia virus (strain Ankara) OX=126794 GN=MVA126L PE=3 SV=1	94	10.9	7.25	49	3	12	3	5941.1	3062.9	0.515544
2861	Q76RA8	Thymidylate kinase OS=Vaccinia virus (strain Ankara) OX=126794 GN=TMK PE=3 SV=1	204	23.2	5.3	40	5	23	5	5982.1	4236.8	0.708246
3483	O57238	EEV membrane protein OS=Vaccinia virus (strain Ankara) OX=126794 GN=MVA147R PE=4 SV=1	208	23.7	5.01	31	6	22	6	6125.9	7070.7	1.15423
6074	Q76RB3	Intermediate transcription factor 3 large subunit OS=Vaccinia virus (strain Ankara) OX=126794 GN=VITF3L PE=3 SV=1	382	44.6	7.94	28	8	17	8	6168.5	5342.8	0.866142
6586	Q76RE2	Sulfhydryl oxidase OS=Vaccinia virus (strain Ankara) OX=126794 GN=MVA057R PE=4 SV=1	95	10.8	8.31	33	3	9	3	6686.7	3193.4	0.477575
4904	Q6J3E8	Uncharacterized protein OS=Vaccinia virus (strain Ankara) OX=126794 GN=ACAM3000_MVA_082 PE=4 SV=1	350	40.5	8.56	30	11	20	11	7061.8	4786.5	0.677802
902	O57239	Putative 29.8k protein OS=Vaccinia virus (strain Ankara) OX=126794 GN=MVA148R PE=4 SV=1	263	29.8	5.99	18	4	9	4	7136.5	3597.7	0.504127
3058	O57249	Protein A49 OS=Vaccinia virus (strain Ankara) OX=126794 GN=MVA162R PE=3 SV=1	162	18.7	4.37	24	4	11	4	8090.6	5353.9	0.661743
1639	O57217	Putative 8.9k protein OS=Vaccinia virus (strain Ankara) OX=126794 GN=MVA113L PE=4 SV=1	76	8.9	9.17	63	5	16	5	8109.7	4401.6	0.542757
2307	O57192	Topoisomerase II OS=Vaccinia virus (strain Ankara) OX=126794 GN=MVA068L PE=4 SV=1	423	49	8.02	28	12	33	12	8304.8	4155.6	0.500385
1114	O57177	Serine/threonine-protein kinase 2 OS=Vaccinia virus (strain Ankara) OX=126794 GN=VPK2 PE=3 SV=1	439	52.1	7.97	20	7	28	7	8508.6	4680.2	0.550055
455	Q76ZT1	Cap-specific mRNA (nucleoside-2'-O-)-methyltransferase OS=Vaccinia virus (strain Ankara) OX=126794 GN=PAPS PE=3 SV=1	333	38.9	9.51	47	13	47	13	8635.2	5420	0.627664
4462	O57215	mRNA-capping enzyme regulatory subunit OS=Vaccinia virus (strain Ankara) OX=126794 GN=MVA109L PE=3 SV=1	287	33.3	8.51	41	7	26	7	8789.4	8545.6	0.972262
6235	O57193	RNA helicase NPH-II OS=Vaccinia virus (strain Ankara) OX=126794 GN=NPH2 PE=2 SV=1	676	77.6	8.54	14	7	21	7	9268.7	4700.5	0.507137
1802	Q76RE1	Putative 14.9k protein OS=Vaccinia virus (strain Ankara) OX=126794 GN=MVA058L PE=4 SV=1	129	14.9	4.97	57	5	24	5	9702.6	8092.4	0.834044
1083	Q76RE5	Putative 9.4k protein OS=Vaccinia virus (strain Ankara) OX=126794 GN=MVA036L PE=4 SV=1	80	9.4	5.24	60	5	27	5	10208.8	5709.1	0.559233
691	O57214	Nucleoside triphosphatase I OS=Vaccinia virus (strain Ankara) OX=126794 GN=NPH1 PE=3 SV=1	631	72.3	8.65	28	13	39	13	10527.2	10060.8	0.955696
317	O57195	Glutaredoxin-2 OS=Vaccinia virus (strain Ankara) OX=126794 GN=MVA073L PE=3 SV=1	124	14	5.25	65	6	56	6	10593.9	9762	0.921474
4483	O57227	Transcript termination protein A18 OS=Vaccinia virus (strain Ankara) OX=126794 GN=MVA129R PE=3 SV=1	493	56.7	9.07	38	16	57	16	10648.3	9668.9	0.908023
5267	Q76ZQ8	DNA-directed RNA polymerase 19 kDa subunit OS=Vaccinia virus (strain Ankara) OX=126794 GN=RPO19 PE=2 SV=1	164	19	4.64	59	7	34	7	10719.5	7935.8	0.740314
745	Q6J3E5	Virion protein OS=Vaccinia virus (strain Ankara) OX=126794 GN=ACAM3000_MVA_085 PE=4 SV=1	144	16.8	5.64	44	8	38	8	10873.7	7398.2	0.680376
3563	O57176	IActA-like proline repeat-containing protein OS=Vaccinia virus (strain Ankara) OX=126794 GN=MVA037L PE=4 SV=1	65	7.9	9.48	75	6	28	6	11680.2	5339.7	0.457158
2321	Q6J3F9	Uncharacterized protein OS=Vaccinia virus (strain Ankara) OX=126794 GN=ACAM3000_MVA_071 PE=4 SV=1	79	9	6.54	38	4	18	4	11746.7	5763.5	0.490648
1437	O57189	Expressed protein with predicted Mr of 66,700 OS=Vaccinia virus (strain Ankara) OX=126794 GN=MVA053R PE=4 SV=1	567	66.7	6.61	39	20	61	20	12540.1	7983.5	0.636638
3597	Q76RC6	Protein tyrosine/serin phosphatase OS=Vaccinia virus (strain Ankara) OX=126794 GN=MVA091L PE=4 SV=1	171	19.7	9.14	60	8	47	8	12724.5	5509.3	0.432968
3455	O57185	Putative 85.9k protein OS=Vaccinia virus (strain Ankara) OX=126794 GN=MVA049L PE=4 SV=1	737	85.9	5.57	20	13	42	13	12803.9	7501.2	0.585853
5288	Q76RC3	16.9k structural protein OS=Vaccinia virus (strain Ankara) OX=126794 GN=MVA099L PE=4 SV=1	146	16.9	8.28	64	7	52	7	13075	8304.1	0.635113
591	O93116	Alpha-amanitin sensitive protein OS=Vaccinia virus (strain Ankara) OX=126794 GN=MVA021L PE=4 SV=1	170	20.3	7.4	59	10	55	10	13498.8	12404.8	0.918956
3417	O57252	B1 kinase OS=Vaccinia virus (strain Ankara) OX=126794 GN=VPK1 PE=3 SV=1	300	34.3	9.06	64	17	59	17	13801.4	12305.6	0.89162
4297	O57191	DNA polymerase OS=Vaccinia virus (strain Ankara) OX=126794 GN=POL PE=3 SV=1	1006	116.8	7.84	41	37	83	37	15732.4	19842.5	1.26125
2718	O57183	11k DNA binding phosphoprotein OS=Vaccinia virus (strain Ankara) OX=126794 GN=MVA047R PE=4 SV=1	101	11.3	9.35	65	7	99	7	16097.4	9650.2	0.599488
3832	O57237	EEV glycoprotein OS=Vaccinia virus (strain Ankara) OX=126794 GN=MVA145R PE=4 SV=1	168	19.6	9.6	46	10	63	10	17111.6	12303.8	0.719033
6522	P68713	Protein A19 OS=Vaccinia virus (strain Ankara) OX=126794 GN=MVA130L PE=3 SV=1	77	8.3	8.35	73	5	26	5	17826.6	10201	0.572235
5168	Q6J356	Soluble interferon-gamma receptor-like OS=Vaccinia virus (strain Ankara) OX=126794 GN=ACAM3000_MVA_176 PE=4 SV=1	226	25.9	6.57	63	12	88	12	17987.2	11054.6	0.614581
1310	O57190	Membrane protein OS=Vaccinia virus (strain Ankara) OX=126794 GN=MVA055R PE=4 SV=1	273	31.9	9.06	42	11	42	11	18655.8	9527.8	0.510715
6502	O57226	23k IMV membrane protein OS=Vaccinia virus (strain Ankara) OX=126794 GN=MVA128L PE=4 SV=1	203	23	4.75	33	5	82	5	18905.1	16481.5	0.871802
6020	O57208	Late protein H7 OS=Vaccinia virus (strain Ankara) OX=126794 GN=MVA097R PE=2 SV=1	146	16.9	7.24	35	4	34	4	20065.7	26014	1.29644
5613	O57175	Ribonucleoside-diphosphate reductase small chain OS=Vaccinia virus (strain Ankara) OX=126794 GN=MVA032L PE=2 SV=1	319	36.9	5.07	42	11	55	10	20067.5	12704.3	0.633078
4849	Q76RB8	Protein A11 OS=Vaccinia virus (strain Ankara) OX=126794 GN=MVA122R PE=2 SV=1	318	36.1	5.1	44	14	172	14	20416.9	13415.7	0.657088
202	O57220	Early transcription factor 82 kDa subunit OS=Vaccinia virus (strain Ankara) OX=126794 GN=VETFL PE=3 SV=1	710	82.3	7.06	39	22	85	22	23021.2	19391.4	0.842328
6456	O57169	Interleukin-18-binding protein OS=Vaccinia virus (strain Ankara) OX=126794 GN=MVA008L PE=4 SV=1	120	13.7	7.06	46	8	48	7	24058.7	6996.2	0.290797
5507	O57187	DNA-directed RNA polymerase 30 kDa polypeptide OS=Vaccinia virus (strain Ankara) OX=126794 GN=RPO30 PE=3 SV=1	259	29.8	5.26	46	12	48	12	25594.5	18173.3	0.710047
175	O57247	Putative 27.6k protein OS=Vaccinia virus (strain Ankara) OX=126794 GN=MVA159R PE=1 SV=1	240	27.6	5.03	50	9	67	9	27321.3	19786.2	0.724204
4646	O57211	Cell surface-binding protein OS=Vaccinia virus (strain Ankara) OX=126794 GN=MVA105L PE=2 SV=1	304	35.3	8.78	45	13	95	13	28903.5	19994.2	0.691757
5027	O57209	mRNA-capping enzyme catalytic subunit OS=Vaccinia virus (strain Ankara) OX=126794 GN=MVA098R PE=3 SV=1	844	96.7	8.18	42	34	103	34	30343.4	35846.3	1.18135
4970	O57250	DNA ligase OS=Vaccinia virus (strain Ankara) OX=126794 GN=LIG PE=3 SV=1	552	63.4	7.8	57	24	134	24	33783.8	30795.9	0.911558
5227	O93119	NTPase OS=Vaccinia virus (strain Ankara) OX=126794 GN=MVA102R PE=4 SV=1	785	90.3	6.96	51	36	154	36	34824.9	47464.2	1.36294
5696	O57207	RNA polymerase-associated transcription-specificity factor RAP94 OS=Vaccinia virus (strain Ankara) OX=126794 GN=RAP94 PE=2 SV=1	795	93.6	6.38	32	27	69	27	35230.2	25562.2	0.725576
676	O57230	DNA-directed RNA polymerase 133 kDa polypeptide OS=Vaccinia virus (strain Ankara) OX=126794 GN=RPO132 PE=3 SV=1	1156	132.3	8.54	43	43	134	42	35712.9	32144.1	0.90007
948	O57232	14k membrane protein OS=Vaccinia virus (strain Ankara) OX=126794 GN=MVA138L PE=4 SV=1	110	12.5	5.39	78	14	91	14	36652	19795.6	0.540096
2971	O57198	Late transcription factor 1 OS=Vaccinia virus (strain Ankara) OX=126794 GN=VLTF1 PE=2 SV=1	260	29.9	6.54	52	12	161	12	40067.9	63470.1	1.58406
2512	O57216	Viral late gene transcription factor 2 OS=Vaccinia virus (strain Ankara) OX=126794 GN=VLTF2 PE=2 SV=1	150	16.9	8.43	92	16	65	16	40738.3	35384.9	0.86859
389	O57204	DNA-directed RNA polymerase 147 kDa polypeptide OS=Vaccinia virus (strain Ankara) OX=126794 GN=RPO147 PE=3 SV=1	1286	146.8	7.43	49	52	173	52	47556.5	45900.1	0.96517
4531	O93118	30k DNA binding phosphoprotein OS=Vaccinia virus (strain Ankara) OX=126794 GN=MVA064L PE=4 SV=1	269	30	5.83	83	19	193	19	48562.2	34001.8	0.70017
651	O57206	IMV heparin binding surface protein OS=Vaccinia virus (strain Ankara) OX=126794 GN=MVA093L PE=4 SV=1	324	37.4	6.37	64	24	169	24	48859.2	34341.4	0.702865
3952	Q76ZV3	Glutaredoxin-1 OS=Vaccinia virus (strain Ankara) OX=126794 GN=MVA061L PE=3 SV=1	108	12.3	5.55	73	9	107	9	48941.8	36165.6	0.738951
1358	O57179	Envelope phospholipase F13 OS=Vaccinia virus (strain Ankara) OX=126794 GN=MVA043L PE=3 SV=1	372	41.8	7.2	65	28	174	28	51246.2	35287.1	0.68858
343	O57186	Double-stranded RNA binding protein OS=Vaccinia virus (strain Ankara) OX=126794 GN=MVA050L PE=4 SV=1	190	21.5	5.39	69	14	177	14	54416.8	34440.8	0.632907
3463	O57224	25 kDa core protein A12L OS=Vaccinia virus (strain Ankara) OX=126794 GN=MVA123L PE=2 SV=1	187	20	9.38	85	15	138	15	58409.8	44869.3	0.768181
4801	Q76RD0	Core protein vp8 OS=Vaccinia virus (strain Ankara) OX=126794 GN=MVA083R PE=4 SV=1	251	28.4	6.27	74	21	250	21	67883	57002.3	0.839714
5108	P68715	Assembly protein G7 OS=Vaccinia virus (strain Ankara) OX=126794 GN=MVA077L PE=2 SV=1	371	41.9	7.53	69	23	186	23	69835.6	41738.2	0.597664
5898	O57218	39kDa core protein OS=Vaccinia virus (strain Ankara) OX=126794 GN=MVA115L PE=4 SV=1	272	29.9	5.1	47	14	125	14	74604.1	50625.5	0.678589
2400	Q76RC5	Late gene transcription factor VLTF-4 OS=Vaccinia virus (strain Ankara) OX=126794 GN=MVA095R PE=4 SV=1	203	22.3	7.42	77	17	227	17	87490.9	73906.3	0.844731
6276	O57219	Putative 43.1k protein OS=Vaccinia virus (strain Ankara) OX=126794 GN=MVA117L PE=4 SV=1	372	43.1	5.92	85	35	224	35	101329	91871.6	0.906664
2804	Q76ZR4	Scaffold protein D13 OS=Vaccinia virus (strain Ankara) OX=126794 GN=MVA110L PE=3 SV=1	551	61.9	5.41	66	29	301	29	119455	77113.6	0.645543
1940	O93121	Core protein 4b OS=Vaccinia virus (strain Ankara) OX=126794 GN=MVA114L PE=4 SV=1	644	72.6	6.86	64	34	591	34	126274	97830.8	0.774747
134	Q6J3A9	Core protein 4a OS=Vaccinia virus (strain Ankara) OX=126794 GN=ACAM3000_MVA_121 PE=4 SV=1	891	102.1	6.35	65	49	634	49	191261	129406	0.676594
2814	O93117	Telomere-binding protein I1 OS=Vaccinia virus (strain Ankara) OX=126794 GN=MVA062L PE=2 SV=1	312	35.9	8.59	71	33	654	33	269640	249835	0.926551
1912	O57244	Membrane glycoprotein OS=Vaccinia virus (strain Ankara) OX=126794 GN=MVA155R PE=4 SV=1	190	22.1	8.5	19	2	3	2			#VALUE!
3023	O57258	Putative 8.5k protein OS=Vaccinia virus (strain Ankara) OX=126794 GN=MVA179R PE=4 SV=1	74	8.5	4.37	59	3	3	3			#VALUE!
